# Supplementary material for: A novel RNAseq–assisted method for MHC class I genotyping in a non-model species applied to a lethal vaccination-induced alloimmune disease
Source: BMC Genomics. 2016 May 17;17:365. doi: 10.1186/s12864-016-2688-0 (PMC4869273; doi:10.1186/s12864-016-2688-0)
Supplement: Additional file 2: Workflow S1. — Description of bioinformatic data analysis of transcriptomic RNAseq data for MHC class I genotyping. Bioinformatic skripts including codes and options for preprocessing and data analysis of fastq files from RNAseq transcriptome analysis for MHC class I allele identification and genotyping. (ZIP 9 kb) [file 12864_2016_2688_MOESM2_ESM.zip]

Archive with 5 entries (4 files):
- loop.sh
- MHC_class1.fa
- prepare_fastq.sh
- R/
- R/MHC1.R
