# Supplementary material for: A novel RNAseq–assisted method for MHC class I genotyping in a non-model species applied to a lethal vaccination-induced alloimmune disease
Source: BMC Genomics. 2016 May 17;17:365. doi: 10.1186/s12864-016-2688-0 (PMC4869273; doi:10.1186/s12864-016-2688-0)
Supplement: Additional file 2: Workflow S1. — Description of bioinformatic data analysis of transcriptomic RNAseq data for MHC class I genotyping. Bioinformatic skripts including codes and options for preprocessing and data analysis of fastq files from RNAseq transcriptome analysis for MHC class I allele identification and genotyping. (ZIP 9 kb) [file 12864_2016_2688_MOESM2_ESM.zip › loop.sh]

#!/bin/bash 

## Please set only these values
I=1					# current ROUND (starting at 1)
FOLDER=/disk2/MHC1  			# folder for (tmp) and results
MHC_FILE=/disk2/MHC1/MHC_class1.fa 	# mhc fasta file
MHC_IDX=/disk2/MHC1/MHC_class1/MHC 	# bowtie index 
FASTQ=$FOLDER/PREPARED
#############################

#MHC_FILE_FINAL=$FOLDER/new_alleles.fasta

if [ -d $FOLDER/ROUND$I ]
then
	echo "Error: Folder ROUND$I already exists."
	exit 1
fi

## BUILD MHC INDEX
if [ ! -f $MHC_FILE ]
then
	echo "Error: MHC_FILE does not exist!"
	exit 1
fi

if [ ! -f $MHC_IDX.1.ebwt ] 
then
	mkdir -p `dirname $MHC_IDX`
	echo "Build bowtie index $MHC_IDX for $MHC_FILE"
	bowtie-build $MHC_FILE $MHC_IDX
fi
samtools faidx $MHC_FILE


## LOOP 
#rm $MHC_FILE_FINAL
#while [ ! -f $MHC_FILE_FINAL ] # LOOP 1: ROUNDS
#do
	mkdir -p $FOLDER/ROUND$I

	for R1 in $FASTQ/*_R1.fastq # LOOP 2: SAMPLES
	do
		SAMPLE=`basename $R1 | sed "s/_R1.fastq//"`
		mkdir -p $FOLDER/ROUND$I/$SAMPLE
		cd $FOLDER/ROUND$I/$SAMPLE

		for NM in `seq 0 3 3` # LOOP 3: NUMBER OF TOLERATED MISMATCHES (BOWTIE)
		do 
			echo -e "ROUND=$I\t\tMIS=$NM\t\tSAMPLE=$SAMPLE"
			SAM_RAW=${SAMPLE}_mis${NM}_round$I.sam
			SAM_OK=${SAM_RAW/.sam/_out.sam}
			SAM_OK_TXT=${SAM_OK/.sam/.txt}
			BAM=${SAM_OK/.sam/.bam}
			BAM_SORTED=${BAM/.bam/_sorted.bam}
		
			bowtie -v $NM --best --sam $MHC_IDX -1 $R1 -2 ${R1/_R1./_R2.} > $SAM_RAW
			egrep '@HD|@PG|@SQ|BoLA|Ovar|class2|BoLA_Neu' $SAM_RAW > $SAM_OK
			grep "HWUSI" $SAM_OK | cut -f3 | sort | uniq -c > $SAM_OK_TXT
			samtools view -b -S $SAM_OK > $BAM
			samtools sort $BAM ${BAM_SORTED/.bam/}
			samtools index $BAM_SORTED
		
			grep -v "^@" $SAM_OK  | grep -vP "0\t0" | cut -f 3-4 > $SAM_OK.xxs
			Rscript -e "MHC1.file=\"$MHC_FILE.fai\";SAM.file=\"$SAM_OK.xxs\";source(\"$FOLDER/R/MHC1.R\")"
		done

	done
#	cp $MHC_FILE $MHC_FILE_FINAL # stops while loop
#	let I++ # increment I
#done
