# Supplementary material for: A novel RNAseq–assisted method for MHC class I genotyping in a non-model species applied to a lethal vaccination-induced alloimmune disease
Source: BMC Genomics. 2016 May 17;17:365. doi: 10.1186/s12864-016-2688-0 (PMC4869273; doi:10.1186/s12864-016-2688-0)
Supplement: Additional file 2: Workflow S1. — Description of bioinformatic data analysis of transcriptomic RNAseq data for MHC class I genotyping. Bioinformatic skripts including codes and options for preprocessing and data analysis of fastq files from RNAseq transcriptome analysis for MHC class I allele identification and genotyping. (ZIP 9 kb) [file 12864_2016_2688_MOESM2_ESM.zip › MHC_class1.fa]

>BoLA-1*CONSENSUS
ATGCGAGTCATGGGGCCGCGAACCCTCCTCCTGCTGCTCTCGGGGGTCCTGGTCCTGACCGAGACCCGGGCTGGCTCCCACTCCCTGAGGTATTTCTACACCGCCGTGTCCCGGCCCGGCCTCGGGGAGCCCCGCTTCATCGCCGTCGGCTACGTGGACGACACGCAGTTCGTGCGGTTCGACAGCGACGCCCCGAATCCGAGGATGGAGCCGCGGGCGCGGTGGATGGAGCAGGAGGGGCCGGAGTATTGGGATCGGGAGACGCGAATCTCCAAGGACAACGCACAGACTTTCCGAGTGAACCTGAACACCCTGCGCGGCTACTACAACCAGAGCGAGGCCGGGTCTCACACCCTCCAGTGGATGTACGGCTGCGACGTGGGGCCGGACGGGCGTCTCCTCCGCGGGTTCAGGCAGTACGCCTACGACGGCAGAGATTACATCGCCCTGAACGAGGACCTGCGCTCCTGGACCGCGGCGGACACGGCGGCTCAGATCACCAAGCGCAAGTGGGAGGCGGCAGGTGATGCGGAGAGATAGAGGAACTACCTGGAGGGCCGGTGCGTGGAGTGGCTCCGCAGATACCTGGAGAACGGGAAGGACACGCTGCTGCGCGCAGACCCTCCAAAGGCACATGTGACCCATCACCCCATCTCTGACCGTGAGGTCACCCTGAGGTGCTGGGCCCTGGGCTTCTACCCTGAGGAGATCTCACTGACCTGGCAGCGCAATGGGGAGGACCAGACCCAGGACATGGAGCTTGTGGAGACCAGGCCTTCAGGGGATGGAACCTTCCAGAAGTGGGCGGCCCTGGTGGTGCCTTCTGGAGAGGAGCAGAGATACACGTGCCGTGTGCAGCACGAGGGGCTTCAGGAGCCCCTCACCCTGAGATGGGAACCTCCTCAGACCTCCTTCCTCACCATGGGCATCATTGTTGGCCTGGTTCTCCTCGTAGTAGCTGTGGTGGCTGGAGCTGTGATCTGGAGGAAGAAGCGCTCAGGTGAAAAAGGACGGACCTACACCCAGGCTGCAAGCAGTGACAGTGCCCAGGGCTCTGATGTGTCTCTCACGGTTCCTAAAGTGTGA
>BoLA-1*00701
GTTGGCTACGTGGACGACACGCAGTTCGTGCGGTTCGACAGCGACGCCCCGGATCCGAGGAAAGAACCACGGGCGCCGTGGATAGAGAAGGAGGGGCCGGAGTATTGGGATCGCGAGACGCGAATCTCCAAGGAAAACACACTGGTGTATCGAGGGAGCCTGAACAACTTGCGCGGCTACTACAACCAGAGCGAGGCCGGGTCTCACACCTTCCAGCAGATGTACGGCTGCGACGTGGGGCCGGACGGACGCCTCCTCCGCGGGTTCAAGCAGTTCGCCTACGACAGCAGAGATTACATCGCCCTGAACGAGGAGCTGCGCTCCTGGACCGCGGCGGACACGGCGGCTCAGATCACCAAGCGCAAGTGGGAGGCGGCAGGTGCTGCGGAGACTTGGAGGAACTACCTGGAGGGCGAGTGCGTGGAGTGGCTCCGCAGATACCTGGAGAACGGGAAGGACACGCTGCTGCGCGCAGACCCTCCAAAGGCACATGTGACCCATCACCCCATCTCTGACCGTGAGGTCACCCTGAGGTGCTGGGCCCTGGGCTTCTACCCTAAGGAGATCTCACTGACCTGGCAGCGCAATGGAGAGGACCAGACCCAGGACATGGAGCTTGTGGAGACCAGGCCTTCAGGGGACGGAAACTTCCAGAAGTGGGCGGCCCTGGTGGTGCCTTCTGGAGAGGAACAGAGATACACGTGCCATGTGCAGCACGAAGGGCTTCAGGAGCCCCTCACCCTGAGATGGGAACCTCCTCAGACCTCCTTCCTCATCATGGGCATCATTGTTGGCCTGGTTCTCCTCGTAGTAGCTGTGGTGGCTGGAGCTGTGATCTGGAGGAAGAAGCGCTCAGGTGAAAAAAGACAGACCTACACCCAGGCTGCAAGTGGTGACAGTGACCAGGGCTCTGATGTGTCTCTCACGGTTCCTAAAGTGTGA
>BoLA-1*00901
ATGGGGCCGCGAACCCTCTTCGTGCTGCTCTTGGGGGCCCTGGCCCTGACCGAGACCCGGGCTGGCTCCCACTCCCTGAGGTATTTCTACACCGCCGTGTCTCGGCCCGGCCTCGGGGAGCCCCGCTTCATCTCCGTCGGCTACGTGGACGACACGCAGTTCGTGCGGTTCGACAGCGACGCCCCGGATCCGAGGATGGAGCCGCGGGCGCCGTGGATAGAGAAGGAAGGGCCGGAGTATTGGGATCGCGAGACGCGAATCTCCAAGGAAAACACACTGGTGTATCGAGGGAGCCTGAACAACCTGCGCGGCTACTACAACCAGAGCGAGGCCGGGTCTCACACCCTCCAGCTGATGTACGGCTGCGACGTGGGGCCGGACGGGCGCCTCCTCCGCGGGTACAGGCAGGACGCCTACGACAGCAGAGATTACATCGCCCTGAACGAGGAGCTGCGCTCCTGGACCGCGGCGGACACGGCGGCTCAGATCACCAAGCGCAAGTGGGAGGCGGAAGGTTATGCTGAGTCTTTGAGGAACTACCTGGAGGGCCGGTGCGTGGAGTGGCTCCGCAGATACCTGGAGAACGGGAAGGACGCGCTGCTGCGCGCAGACCCTCCAATGGCACATGTGACCCATCACCCCAGCTCTGAGCGTGAGGTCACCCTGAGGTGCTGGGCCCTGGGCTTCTACCCTAAGGAGATCTCACTGACCTGGCAGCGCGAGGGGGAGGACCAGACCCAGGACATGGAGCTTGTGGAGACCAGGCCTTCAGGGGATGGAACCTTCCAGAAGTGGGCAGCCCTGGTGGTGCCTTCTGGAGAGGAGCAGAGATACACGTGCCATGTGCAGCACGAAGGGCTTCAGGAGCCCCTCATCCTGAGATGGGAACCTCCTCAGACCTCCTTCCTCATCATGGGCATCATTGTTGGCCTGGTTCTCCTCGTAGTAGCTGTGGTGGCTGGAGCTGTGATCTGGAGGAAGAAGCGCTCAGGTGAAAAAAGACAGACCTACACCCAGGCTGCAAGTGGTGACAGTGACCAGGGCTCTGATGTGTCTCTCACGGTTCCTAAAGTGTGA
>BoLA-1*00902
CATGGGGCCGCGAACCCTCTTCGTGCTGCTCTTGGGGGCCCTGGCCCTGACCGAGACCCGGGCTGGCTCCCACTCCCTGAGGTATTTCTACACCGCCGTGTCTCGGCCCGGCCTCGGGGAGCCCCGCTTCATCTCCGTCGGCTACGTGGACGACACGCAGTTCGTGCGGTTCGACAGCGACGCCCCGAATCCAAGGGAAGAACCGCGGGCGCCGTGGATAGAGAAGGAAGGGCCGGAGTATTGGGATCGCGAGACGCGAATCTCCAAGGAAAACACACTGGTGTATCGAGAGAGCCTGAACAACCTGCGCGGCTACTACAACCAGAGCGAGGCCGGGTCTCACACCCTCCAGCTGATGTACGGCTGCGACGTGGGGCCGGACGGGCGCCTCCTCCGCGGGTACAGGCAGGACGCCTACGACAGCAGAGATTACATCGCCCTGAACGAGGAGCTGCGCTCCTGGACCGCGGCGGACACGGCGGCTCAGATCACCAAGCGCAAGTGGGAGGCGGAAGGTTATGCTGAGTCTTTGAGGAACTACCTGGAGGGCCGGTGCGTGGAGTGGCTCCGCAGATACCTGGAGAACGGGAAGGACGCGCTGCTGCGCGCAGACCCTCCAATGGCACATGTGACCCATCACCCCAGCTCTGAGCGTGAGGTCACCCTGAGGTGCTGGGCCCTGGGCTTCTACCCTAAGGAGATCTCACTGACCTGGCAGCGCGAGGGGGAGGACCAGACCCAGGACATGGAGCTTGTGGAGACCAGGCCTTCAGGGGATGGAACCTTCCAGAAGTGGGCAGCCCTGGTGGTGCCTTCTGGAGAGGAGCAGAGATACACGTGCCATGTGCAGCACGAAGGGCTTCAGGAGCCCCTCATCCTGAGATGGGAACCTCCTCAGACCTCCTTCCTCATCATGGGCATCATTGTTGGCCTGGTTCTCCTCGTAGTAGCTGTGGTGGCTGGAGCTGTGATCTGGAGGAAGAAGCGCTCAGGTGAAAAAAGACAGACCTACACCCAGGCTGCAAGTGGTGACAGTGACCAGGGCTCTGATGTGTCTCTCACGGTTCCTAAAGTGTGA
>BoLA-1*01901
CATGGGGCCGCGAACCCTCTTCGTGCTGCTCTTGGGGGCCCTGGTCCTGACCGAGACCCGGGCTGGCTCCCACTCTCTGAAGTATTTCCACACCGCCGTGTCTCGGCCCGGCGACGGGGAGCCCCGCTTCATCACCGTTGGCTACGTGGACGACACGCAGTTCGTGCGGTTCGACAGCGACGCCCCGGATCCGAGGAAAGAACCACGGGCGCCGTGGATAGAGAAGGAGGGGCCGGAGTATTGGGATCGCGAGACGCGAATCTCCAAGGAAAACACACTGGTGTATCGAGGGAGCCTGAACAACTTGCGCGGCTACTACAACCAGAGCGAGGCCGGGTCTCACACCTATCAGGACATGTACGGCTGCGACGTGGGGCCGGACGGGCGCCTCCTCGGCGGGTATGATCAGTACGGCTACGACGGCAGAGATTACCTCGCCCTGAACGAGGACCTGCGCTCCTGGACCGCGGCGGACACGGCGGCTCAGATCACCAAGCGCAAGTGGGAGGCGGCAGGTGTTGCGGAGAGATTCAGGAACTACGTCGAGGGCCGGTGCGTGGAGGGGCTCCGCAGATACCTGGAGAACGGGAAGGACGCGCTGCTGCGCGCAGACCCTCCAAAGGCACATGTGACCCATCACCCCATCTCTGAGCGTGAGGTCACCCTGAGGTGCTGGGCCCTGGGCTTCTACCCTAAGGAGATCTCACTGACCTGGCAGCGCAATGGAGAGGACCAGACCCAGGACATGGAGCTTGTGGAGACCAGGCCTTCAGGGGACGGAAACTTCCAGAAGTGGGCGGCCCTGGTGGTGCCTTCTGGAGAGGAACAGAGATACACGTGCCATGTGCAGCACGAAGGGCTTCAGGAGCCCCTCACCCTGAGATGGGAACCTCCTCAGACCTCCTTCCTCATCATGGGCATCATTGTTGGCCTGGTTCTCCTCGTAGTAGCTGTGGTGGCTGGAGCTGTGATCTGGAGGAAGAAGCGCTCAGGTGAAAAAAGACAGACCTACACCCAGGCTGCAAGTGGTGACAGTGACCAGGGCTCTGATGTGTCTCTCACGGTTCCTAAAGTTTGA
>BoLA-1*02001
CCCTCTTCGTGCTGCTCTTGGGGGCCCTGGTCCTGACCGAGACCCGGGCTGGCTCCCACTCTCTGAAGTATTTCCACACCGCCGTGTCTCGGCCCGGCGACGGGGAGCCCCGCTTCATCACCGTTGGCTACGTGGACGACACGCAGTTCGTGCGGTTCGACAGCGACGCCCCGGATCCGAGGAAAGAACCACGGGCGCCGTGGATAGAGAAGGAGGGGCCGGAGTATTGGGATCGCGAGACGCGAATCTCCAAGGAAAACACACTGGTGTATCGAGGGAGCCTGAACAACTTGCGCGGCTACTACAACCAGAGCGAGGCCGGGTCTCACACCTTCCAGCTGATGTACGGCTGCGACGTGGGGCCGGACGGGCGCCTCCTCCGCGGGTTCATGCAGGACGCCTACGACAGCAGAGATTACATCGCCCTGAACGAGGACCTGCGCTCCTGGACCGTGGCGGACACGGCGGCTCAGATCACCAAGCGCAAGTGGGAGGCGGCAGGTGTTGCGGAGAGATTCAGGAACTACGTCGAGGGCCGGTGCGTGGAGGGGCTCCGCAGATACCTGGAGAACGGGAAGGACGCGCTGCTGCGCGCAGACCCTCCAAAGGCACATGTGACCCATCACCCCATCTCTGAGCGTGAGGTCACCCTGAGGTGCTGGGCCCTGGGCTTCTACCCTAAGGAGATCTCACTGACCTGGCAGCGCAATGGAGAGGACCAGACCCAGGACATGGAGCTTGTGGAGACCAGGCCTTCAGGGGACGGAAACTTCCAGAAGTGGGCGGCCCTGGTGGTGCCTTCTGGAGAGGAACAGAGATACACGTGCCATGTGCAGCACGAAGGGCTTCAGGAGCCCCTCACCCTGAGATGGGAACCTCCTCAGACCTCCTTCCTCATCATGGGCATCATTGTTGGCCTGGTTCTCCTCGTAGTAGCTGTGGTGGCTGGAGCTGTGATCTGGAGGAAGAAGCGCTCAGGTGAAAAAAGACAGACCTACACCCAGGCTGCAAGTGGTGACAGTGACCAGGGCTCTGATGTGTCTCTCACGGTTCCTAAAGTTTGA
>BoLA-1*02101
ATGCGAGTCATGGGGCCGCGAACCCTCTTCGTGCTGCTCTTGGGGGCCCTGGTCCTGACCGAGACCCGGGCTGGCTCCCACTCCCTGAGGTATTTCTACACCGCCGTGTCCCGGCCCGGCGACGGGGAGCCCCGCTTCATCACCGTTGGCTACGTGGACGACACGCAGTTCGTGTGGTTCGACAGCGACGCCCCGGATCCGAGGAAAGAACCACGGACGCCGTGGATAGAGAAGGAGGGGCCGGAGTATTGGGATCGCGAGACGCGAATCTCCAAGGAAAACACACTGGTGTATCGAGGGAGCCTGAACAACTTGCGCGGCTACTACAACCAGAGCGAGGCCGGGTCTCACACCTTCCAGCAGATGTTCGGCTGCGACGTGGGGCCGGACGGGCGCCTCCTCGGCGGGTACAGGCAGTACGCCTACGACGGCAGAGATTACATCGCCCTGAACGAGGACCTGCGCTCCTGGACCGCGGCGGACACGGCGGCTCAGATCACCAAGCGCAAGTGGGAGGCGGCAGGTGATGCGGAGAGATTCAGGAACTACGTGGAGGGCGAGTGCGTGGAGGGGCTCCGCAGATACCTGGAGAACGGGAAGGACACACTGCTGCGCGCAGACCCTCCAAAGGCACATGTGACCCATCACCCCATCTCTGAGCGTGAGGTCACCCTGAGGTGCTGGGCCCTGGGCTTCTACCCTGAGGAGATCTCACTGACCTGGCAGCGCAATGGAGAGGACCAGACCCAGGACATGGAGCTTGTGGAGACCAGGCCTTCAGGGGACGGAAACTTCCAGAAGTGGGCGGCCCTGGTGGTGCCTTCTGGAGAGGAACAGAGATACACGTGCCATGTGCAGCACAAAGGGCTTCAGGAGCCCCTCACCCTGAGATGGGAACCTCCTCAGACCTCCTTCCTCACCATGGGCATCATTGTTGGCCTGGTTCTCCTCGTAGTAGCTGTGGTGGCTGGAGCTGTGATCTGGAGGAAGAAGCGCTCAGGTGAAAAAAGACAGACCTACACCCAGGCTGCAAGTGGTGACAGTGACCAGGGCTCTGATGTGTCTCTCACGGTTCCTAAAGTTTGA
>BoLA-1*02301
CGAGTCATGGGGCCGCGAACCCTCTTCGTGCTGCTCTTGGGGGCCCTGGCCCTGACCGAGACCCGGGCTGGCTCCCACTCCCTGAGGTATTTCTACACCGCCGTGTCTCGGCCCGGCCTCGGGGAGCCCCGCTTCATCTCCGTCGGCTACGTGGACGACACGCAGTTCGTGCGGTTCGACAGCGACGCCCCGAATCCAAGGGAAGAACCGCGGGCGCCGTGGATAGAGAAGGAAGGGCCGGAGTATTGGGATCGCGAGACGCGAATCTCCAAGGAAAACACACTGGTGTATCGAGAGAGCCTGAACAACCTGCGCGGCTACTACAACCAGAGCGAGGCCGGGTCTCACAATATCCAGGCGATGTACGGCTGCGACGTGGGGTCGGACGGGAGTTTCCTCCGCGGGTACAGTCAGGACGCCTACGACGGCAGAGATTACATCGCCCTGAACGAGGACCTGCGCTCCTGGACCGCGGCGGACACGGCGGCTCAGATCACCAAGCGCAAGTGGGAGGCGGAAGGTTATGCTGAGTCTTTGAGGAACTACCTGGAGGGCCGGTGCGTGGAGTGGCTCCGCAGATACCTGGAGAACGGGAAGGACGCGCTGCTGCGCGCAGACCCTCCAATGGCACATGTGACCCATCACCCCAGCTCTGAGCGTGAGGTCACCCTGAGGTGCTGGGCCCTGGGCTTCTACCCTAAGGAGATCTCACTGACCTGGCAGCGCGAGGGGGAGGACCAGACCCAGGACATGGAGCTTGTGGAGACCAGGCCTTCAGGGGATGGAACCTTCCAGAAGTGGGCAGCCCTGGTGGTGCCTTCTGGAGAGGAGCAGAGATACACGTGCCATGTGCAGCACGAAGGGCTTCAGGAGCCCCTCATCCTGAGATGGGAACCTCCTCAGACCTCCTTCCTCATCATGGGCATCATTGTTGGCCTGGTTCTCCTCGTAGTAGCTGTGGTGGCTGGAGCTGTGATCTGGAGGAAGAAGCGCTCAGGTGAAAAAAGACAGACCTACACCCAGGCTGCAAGTGGTGACAGTGACCAGGGCTCTGATGTGTCTCTCACGGTTCCTAAAGTGTGA
>BoLA-1*02801
CCCTCTTCGTGCTGCTCTTGGGGGCCCTGGTCCTGACCGAGACCCGGGCTGGCTCCCACTCCCTGAGGTATTTCTACACCGCCGTGTCCCGGCCCGGCGACGGGGAGCCCCGCTTCATCACCGTTGGCTACGTGGACGACACGCAGTTCGTGTGGTTCGACAGCGACGCCCCGGATCCGAGGAAAGAACCACGGACGCCGTGGATAGAGAAGGAGGGGCCGGAGTATTGGGATCGCGAGACGCGAATCTCCAAGGAAAAGACACTGCTGTATCGAGAGAACCTGAACACCCTGCGCGGCTACTACAACCAGAGCGAGGCCGGGTCTCACACCCTCCAGCAGATGTTCGGCTGCGACGTGGGGCCGGACGGGCGCCTCCTCCGCGGGTACAGGCAGTACGCCTACGACGGCAGAGATTACATCGCCCTGAACGAGGACCTGCGCTCCTGGACCGCGGCGGACACGGCGGCTCAGATCACCAAGCGCAAGTGGGAGGCGGCCGGTGATGCGGAGAGATTCAGGAACTACGTGGAGGGCGAGTGCGTGGAGTGGCTCCGCAGATACCTGGAGAACGGGAAGGACACACTGCTGCGCGCAGACCCTCCAAAGACACATGTGGCCCATCACCCCATCTCTGGTCGTGAGGTCACCCTGAGGTGCTGGGCCCTGGGCTTCTACCCTGAGGAGATCTCACTGACCTGGCAGCGCAATGGAGAGGACCAGACCCAGGACATGGAGCTTGTGGAGACCAGGCCTTCAGGGGACGGAAACTTCCAGAAGTGGGCGGCCCTGGTGGTGCCTTCTGGAGAGGAACAGAGATACACGTGCCATGTGCAGCACAAAGGGCTTCAGGAGCCCCTCACCCTGAGATGGGAACCTCCTCAGACCTCCTTCCTCACCATGGGCATCATTGTTGGCCTGGTTCTCCTCGTAGTAGCTGTGGTGGCTGGAGCTGTGATCTGGAGGAAGAAGCGCTCAGGTGAAAAAAGACAGACCTACACCCAGGCTGCAAGTGGTGACAGTGACCAGGGCTCTGATGTGTCTCTCACGGTTCCTAAAGTTTGA
>BoLA-1*02901
CCCTCTTCGTGCTGCTCTCGGGGGCCCTGGTCCTGACCGAGACCCGGGCTGGCTCCCACTCTATGAAGTATTTCTACACCGCCGTGTCCCGGCCCGGCGACGGGGAGCCCCGCTTCATCACCGTTGGCTACGTGGACGACACGGAGTTCGTGCGGTTCGACAGCGACGCCCCGGATCCGAGGAGAGAACCACGGGCGCCGTGGATAGAGAAGGAGGGGCCAGAGTATTGGGATCGCGAGACGCGAATCTCCAAGGAAAACACACTGCTGTATCGAAAGAACCTGAACACCGCACTCGGCTACTACAACCAGAGCGAGGCCGGGTCTCACACTATCCAGACGATGTTCGGCTGCGACGTGGGGCCGGACGGGCGTTTCCTCCGCGGGTTCATGCAGTACGCCTACGACGGCAGAGATTACATCGCCCTGAACGAGGACCTGCGCTCCTGGACCGCGGCGGACACGGCGGCTCAGATCACCAAGCGCAAGTGGGAGGCGGCAGATAATGCGGAGAGCGAGAGGAACTACCTGGAGGGCCGGTGCGTGGAGGGGCTCCGCAGATACCTGGAGAACGGGAAGGACGCGCTGCTGCGCGCAGACCCTCCAAAGGCACATGTGACCCATCACCCCATCTCTCACCGTGAGGTCACCCTGAGGTGCTGGGCCCTGGGCTTCTACCCTAAGGAGATCTCACTGACCTGGCAGCGCAATGGAGAGGACCAGACCCAGGACATGGAGCTTGTGGAGACCAGGCCTTCAGGGGACGGAAACTTCCAGAAGTGGGCAGCCCTGGTGGTGCCTTCTGGAGAGGAACAGAGATACACGTGCCATGTGCAGCACGAAGGGCTTCAGGAGCCCCTCACCCTGAGATGGGAACCTCCTCAGACCTCCTTCCTCACCATGGGCATCATTGTTGGCCTGGTTCTCCTCGTAGTAGCTGTGGTGGCTGGAGCTGTGATCTGGAGGAAGAAGCGCTCAGGTGAAAAAAGACAGACCTACACCCAGGCTGCAAGTGGTGACAGTGACCAGGGCTCTGATGTGTCTCTCGCGGTTCCTAAAGTTTGA
>BoLA-1*03101
TTCGTGCTGCTCTTGGGGGCTCTGGCCCTGACCGAGACCCGGGCTGGCTCCCACTCTCTGAAGTATTTCTACACCGCCGTATCCCGGCCCGGCGACGGGGAGCCCCGCTTCATCACCGTCGGCTACGTGGACGACACGCAGTTCGTGCGGTTCGACAGCGACGCCCCGGATCCGAGGAAAGAACCACGGGCGCCGTGGATAGAGAAGGAGGGGCCGGAGTATTGGGATGACGAGACGCGAATCTCCAAGGAAAACACACTGCTGTATCGAAAGAACCTGAACACCCTGCGCGGCTACTACAACCAGAGCGAGGCCGGGTCTCACAATATCCAGGCGATGTTCGGCTGCGACGTGGGGCCGGACGGGCGTTTCCTCCGCGGGTACAGGCAGGACGCCTACGACGGCAGAGATTACATCGCCCTGAACGAGGACCTGCGCTCCTGGACCGCGGCGGACACGGCGGCTCAGATCACCAAGCGCAAGTGGGAGGCGGCAGATTATGCTGAGTCTTTGAGGAACTACCTGGAGGGCACGTGCGTGGAGTGGCTCCGCAGATACCTGGAGAACGGGAAGGACACGCTGCTGCGCGCAGACCCTCCAAAGGCACATGTGACCCATCACCCCAGCTCTGAGCGTGAGGTCACCCTGAGGTGCTGGGCCCTGGGCTTCTACCCTGAGGAGATCTCACTGACCTGGCAGCGCAGTGGAGAGGACCAGACCCAGGACATGGAGCTTGTGGAGACCAGGCCTTCAGGGGACGGAAACTTCCAGAAGTGGGCGGCCCTGGTGGTGCCTTCTGGAGAGGAGCAGAGATACACGTGCCATGTGCAGCACGAAGGGCTTCAGGAGCCCCTCACCCTGAGATGGGAACCTCCTCAGACCTCCTTCCTCACCATGGGCATCATTGTTGGCCTGGTTCTCCTCGTAGTAGCTGTGGTGGCTGGAGCTGTGATCTGGAGGAAGAAGCGCTCAGGTGAAAAAAGACAGACCTACACCCAGGCTGCAAGTGGTGACAGTGACCAGGGCTCTGATGTGTCTCTCACGGTTCCTAAAGTTTGA
>BoLA-1*03102
TTCGTGCTGCTCTTGGGGGCTCTGGCCCTGACCGAGACCCGGGCTGGCTCCCACTCTCTGAAGTATTTCTACACCGCCGTATCCCGGCCCGGCGACGGGGAGCCCCGCTTCATCACCGTCGGCTACGTGGACGACACGCAGTTCGTGCGGTTCGACAGCGACGCCCCGGATCCGAGGAAAGAACCACGGGCGCCGTGGATAGAGAAGGAGGGGCCGGAGTATTGGGATGACGAGACGCGAATCTCCAAGGAAAACACACTGCTGTATCGAAAGGACCTGAACACCCTGCGCGGCTACTACAACCAGAGCGAGGCCGGGTCTCACAATATCCAGGCGATGTTCGGCTGCGACGTGGGGCCGGACGGGCGTTTCCTCCGCGGGTACAGGCAGGACGCCTACGACGGCAGAGATTACATCGCCCTGAACGAGGACCTGCGCTCCTGGACCGCGGCGGACACGGCGGCTCAGATCACCAAGCGCAAGTGGGAGGCGGCAGATTATGCTGAGTCTTTGAGGAACTACCTGGAGGGCACGTGCGTGGAGTGGCTCCGCAGATACCTGGAGAACGGGAAGGACACGCTGCTGCGCGCAGACCCTCCAAAGGCACATGTGACCCATCACCCCAGCTCTGAGCGTGAGGTCACCCTGAGGTGCTGGGCCCTGGGCTTCTACCCTGAGGAGATCTCACTGACCTGGCAGCGCAGTGGAGAGGACCAGACCCAGGACATGGAGCTTGTGGAGACCAGGCCTTCAGGGGACGGAAACTTCCAGAAGTGGGCGGCCCTGGTGGTGCCTTCTGGAGAGGAGCAGAGATACACGTGCCATGTGCAGCACGAAGGGCTTCAGGAGCCCCTCACCCTGAGATGGGAACCTCCTCAGACCTCCTTCCTCACCATGGGCATCATTGTTGGCCTGGTTCTCCTCGTAGTAGCTGTGGTGGCTGGAGCTGTGATCTGGAGGAAGAAGCGCTCAGGTGAAAAAAGACAGACCTACACCCAGGCTGCAAGTGGTGACAGTGACCAGGGCTCTGATGTGTCTCTCACGGTTCCTAAAGTTTGA
>BoLA-1*04201
CATGGGGCCGCGAACCCTCTTCGTGCTGCTCTTGGGGGCTCTGGCCCTGACCGAGACCCGGGCTGGCTCCCACTCTCTGAAGTATTTCCACACCGCCGTATCCCGGCCCGGCGACGGGGAGCCCCGCTTCATCACCGTCGGCTACGTGGACGACACGCAGTTCGTGCGGTTCGACAGCGACGCCCCGGATCCGAGGAAAGAACCACGGGCGCCGTGGATAGAGAAGGAGGGGCCGGAGTATTGGGATGACGAGACGCGAATCTCCAAGGAAAACACACTGCTGTATCGAAAGGACCTGAACACCCTGCGCGGCTACTACAACCAGAGCGAGGCCGGGTCTCACAATATCCAGGCGATGTACGGCTGCGACGTGGGGCCGGACGGGCGTTTCCTCCGCGGGTACAGGCAGGACGCCTACGACGGCAGAGATTACATCGCCCTGAACGAGGACCTGCGCTCCTGGACCGCGGCGGACACGGCGGCTCAGATCACCAAGCGCAAGTGGGAGGCGGAAGGTTATGCTGAGTCTTTGAGGAACTACCTGGAGGGCCGGTGCGTGGAGGGGCTCCGCAGATACCTGGAGAACGGGAAGGACGCGCTGCTGCGCGCAGACCCTCCAAAGGCACATGTGACCCATCACCCCAGCTCTGAGCGTGAGGTCACCCTGAGGTGCTGGGCCCTGGGCTTCTACCCTAAGGAGATCTCACTGACCTGGCAGCGCAGTGGAGAGGACCAGACCCAGGACATGGAGCTTGTGGAGACCAGGCCTTCAGGGGACGGAAACTTCCAGAAGTGGGCGGCCCTGGTGGTGCCTTCTGGAGAGGAGCAGAGATACACGTGCCATGTGCAGCACGAAGGGCTTCAGGAGCCCCTCACCCTGAGATGGGAACCTCCTCAGACCTCCTTCCTCACCATGGGCATCATTGTTGGCCTGGTTCTCCTCGTAGTAGCTGTGGTGGCTGGAGCTGTGATCTGGAGGAAGAAGCGCTCAGGTGAAAAAAGACAGACCTACACCCAGGCTGCAAGTGGTGACAGTGACCAGGGCTCTGATGTGTCTCTCACGGTTCCTAAAGTTTGA
>BoLA-1*04901
CATGGGGCCGCGAACCCTCCTCCTGCTGCTCTCGGGGGTCCTGGTCCTGACCGAGACCCTGGCGGGCTCCCACTCCCTGAGGTATTTCTACACCGGCGTGTCCCGGCCCGGCCTCGGGGAGCCCCGCTTCATCGCCGTCGGCTACGTGGACGACACGCAGTTCACGCGGTTCGACAGCGACGCCCCGAATCCAAGGGAAGAACCGCGGGTGCCGTGGATGGAGCAGGAGGGGCCGGAGTATTGGGATCGCGAGACGCGAATCTCCAAGGACACCGCACAGTCTTTCCGAGTGGGCCTGAACACCCTGCGCGGCTACTACAACCAGAGCGAGGCCGGGTCTCACACTATCCAGGAGATGTACGGCTGCGACGTGGGGCCGGACGGGCGTTTCCTCCGCGGGTATGAGCAGTACGGCTACGAAGGCAGAGATTACATCGCCCTGAACGAGGACCTGCGCTCCTGGACCGCGGCGGACACGGCGGCTCAGATCACCAAGCGCAAGTGGGAGGCGGCAGATTATGCTGAGTCTTTGAGGAACTACCTGGAGGGCGAGTGCGTGGAGGGGCTCCGCAGATACCTGGAGAACGGGAAGGACACGCTGCTGCGCGCAGACCCTCCAAAGGCACATGTGACCCATCACCCCATCTCTGACCGTGAGGTCACCCTGAGGTGCTGGGCCCTGGGCTTCTACCCTAAGGAGATCTCACTGACCTGGCAGCGCAATGGGGAGGACCTGACCCAGGACATGGAGCTTGTGGAGACCAGGCCTTCAGGGGACGGAAACTTCCAGAAGTGGGCGGCCCTGGTGGTGCCTTCTGGAGAGGAACAGAGATACACGTGCCATGTGCAGCACGAAGGGCTTCAGGAGCCCCTCACCCTGAGATGGGAACCTCCTCAGACCTCCTTCCTCACCATGGGCATCATTGTTGGCCTGGTTCTCCTCGTAGTAGCTGTGGTGGCTGGAGCTGTGATCTGGAGGAAGAAGCGCTCAGGTGAAAAAAGACAGACCTACACCCAGGCTGCAAGTGGTGACAGTGACCAGGGCTCTGATGTGTCTCTCACGGTTCCTAAAGTTTGA
>BoLA-1*06101
TTCGTGCTGCTCTTGGGGGCCCTGGTCCTGACCGAGACCCGGGCTGGCTCCCACTCCCTGAGGTATTTCTACACCGGCGTGTCCCGGCCCGGCGACGGGGAGCCCCGCTTCATCACCGTTGGCTACGTGGACGACACGCAGTTCGTGTGGTTCGACAGCGACGCCCCGGATCCGAGGATAGAGCCGCGGACGCCGTGGATAGAGAAGGAGGGGCCGGAGTATTGGGATCGCGAGACGCGAATCTCCAAGGAAAACACACTGGTATATCGAGAGAGCCTGAACAACCTGCGCGGCTACTACAACCAGAGCGAGGCCGGGTCTCACACCTTCCAGCGGATGTACGGCTGCGACGTGGGGCCGGACGGGCGCCTCCTCCGCGGGTATGATCAGTTCGCCTACGACGGCAGAGATTACATCGCCCTGAACGAGGACCTGCGCTCCTGGGCCGCGGCGGACACGGCGGCTCAGATCACCAAGCGCAAGTGGGAGGCGGCAGGTGATGCGGAGAGATTCAGGAACTACGTGGAGGGCCGGTGCGTGGAGTGGCTCCGCAGATACCTGGAGAACGGGAAGGACGCGCTGCTGCGCGCAGACCCTCCAAAGGCACATGTGACCCATCACCCCATCTCTGAGCGTGAGGTCACCCTGAGGTGCTGGGCCCTGGGCTTCTACCCTGAGGAGATCTCACTGACCTGGCAGCGCAATGGGGAGGACCAGACCCAGGACATGGAGCTTGTGGAGACCAGGCCTTCAGGGGACGGAAACTTCCAGAAGTGGGCGGCCCTGGTGGTGCCTTCTGGAGAGGAACAGAGATACACGTGCCATGTGCAGCACGAAGGGCTTCAGGAGCCCCTCACCCTGAGATGGGAACCTCCTCAGACCTCCTTCCTCACCATGGGCATCATTGTTGGCCTGGTTCTCCTCGTAGTAGCTGTGGTGGCTGGAGCTGTGATCTGGAGGAAGAAGCGCTCAGGTGAAAAAAGACAGACCTACACCCAGGCTGCAAGTGGTGACAGTGACCAGGGCTCTGATGTGTCTCTCACGGTTCCTAAAGTTTGA
>BoLA-1*06701
TTCGTGCTGCTCTTGGGGGCCCTGGTCCTGACCGAGACCCGGGCTGGCTCCCACTCCCTGAGGTATTTCTACACCGGCGTGTCCCGGCCCGGCCTCGGGGAGCCGCGTTTCTTTGCCGTCGGCTACGTCGACGACACACAAATCGCGCGGTTCGACAGCGACGCCTGGAATCCGAGAATGGAGCCGCGGGCGCCGTGGATGGAGCAGAAAGGCCCGGAATATTGGGAAGAGATGACACGAGATGCCAAGGAAGATCAACAGAGATCCCAATTATGCTTGAACACCCTGCGCGGCTACTACAACCAGAGCGAGGCCGGGTCTCACACCTTCCAGCAGATATTCGGCTGCGACGTGGGGCCGGACGGGCGCCTCCTCCTCGGGTTCACGCAGTTCGGCTACGACGGCAGAGATTACATCGCCCTGAACGAGGACCTGCGCTCCTGGACCGCGGCGGACACGGCGGCTCAGATCACCAAGCGCAAGTGGGAGGCGGCAGGTGCTGCGGAGAGATTCAGGAACTACCTGGAGGGCACGTGCGTGGAGTGGCTCCGCAGATACCTGGAGAACGGGAAGGACGCGCTGCTGCGCGCAGACCCTCCAAAGGCACATGTGACCCATCACCCCATCTCTGACCGTGAGGTCACCCTGAGGTGCTGGGCCCTGGGCTTCTACCCTAAGGAGATCTCACTGACCTGGCAGCGCAATGGGGAGGACCTGACCCAGGACATGGAGCTTGTGGAGACCAGGCCTTCAGGGGACGGAAACTTCCAGAAGTGGGCGGCCCTGGTGGTGCCTTCTGGAGAGGAACAGAGATACACGTGCCATGTGCAGCACGAAGGGCTTCAGGAGCCCCTCACCCTGAGATGGGAACCTCCTCAGACCTCCTTCCTCACCATGGGCATCATTGTTGGCCTGGTTCTCCTCGTAGTAGCTGTGGTGGCTGGAGCTGTGATCTGGAGGAAGAAGCGCTCAGGTGAAAAAAGACAGACCTACAGCCAGGCTGCAAGTGGTGACAGTGACCAGGGCTCTGATGTGTCTCTCACGGTTCCTAAAGTTTGA
>BoLA-1*07401
TTCGTGCTGCTCTCGGGGGCCCTGGTCCTGACCGAGACCCGGGCTGGCTCCCACTCTATGAAGTATTTCTACACCGCCGTGTCCCGGCCCGGCCTCGGGGAGCCCCGCTTCATCACCGTTGGCTACGTGGACGACACGCAGTTCGTGTGGTTCGACAGCGACGCCCCGGATCCGAGGAAAGAACCACGGGCGCCGTGGATAGAGAAGGAGGGGCCAGAGTATTGGGATCGCGAGACGCGAATCTCCAAGGAAAACACACTGCTGTATCGAAAGAACCTGAACACCGCACTCGGCTACTACAACCAGAGCGAGGCCGGGTCTCACACCCTCCAGCGGATGTTCGGCTGCGACGTGGGGCCGGACGGGCGCCTCCTCCGCGGGTACAGTCAGTTCGCCTACGACGGCAGAGATTACATCGCCCTGAACGAGGACCTGCGCTCCTGGACCGCGGCGGACACGGCGGCTCAGATCACCAAGCGCAAGTGGGAGGCGGCAGGTGCTGCGGAGGGCGAGAGGAACTACGTGGAGGGCCGGTGCGTGGAGGGGCTCCGCAGATACCTGGAGAACGGGAAGGACGCGCTGCTGCGCGCAGACCCTCCAAAGGCACATGTGACCCATCACCCCATCTCTGACCGTGAGGTCACCCTGAGGTGCTGGGCCCTGGGCTTCTACCCTAAGGAGATCTCACTGACCTGGCAGCACAATGGAGAGGACCAGACCCAGGACATGGAGCTTGTGGAGACCAGGCCTTCAGGGGACGGAAACTTCCAGAAGTGGGCGGCCCTGGTGGTGCCTTCTGGAGAGGAACAGAGATACACGTGCCATGTGCAGCACGAAGGGCTTCAGGAGCCCCTCACCCTGAGATGGGAACCTCCTCAGACCTCCTTCCTCACCATGGGCATCATTGTTGGCCTGGTTCTCCTCGTAGTAGCTGTGGTGGCTGGAGCTGTGATCTGGAGGAAGAAGCGCTCAGGTGAAAAAAGACAGACCTACACCCAGGCTGCAAGTGGTGACAGTGACCAGGGCTCTGATGTGTCTCTCACGGTTCCTAAAGTGTGA
>BoLA-2*00501
ATGCGAGTTATGAGGCCGCGAACCCTCCTCCTGCTGCTCTCGGGGGTCCTGGTCCTGACCGAGACCCTGGCGGGCTCCCACTCCCTGAGGTATTTCTACACCGGCGTGTCCCGGCCCGGCCTCGGGGAGCCCCGCTTCATCGCCGTCGGCTACGTGGACGACACGCAGTTCGTGCGGTTCGACAGCGACGCCCCGAATCCAAGGGAAGAACCGCGGGTGCCGTGGATGGAGCAGGAGGGGCCGGAGTATTGGGATCGAAACACGAGAATCTACAAGGACACCGCACAGATTTTCCGAGTGGACCTGAACACCCTGCGCGGCTACTACAACCAGAGCGAGACCGGGTCTCACAATATCCAGGCGATGTACGGCTGCGACGTGGGGCCGGACGGGCGCCTCCTCCGCGGGTTCTGGCAGTTCGGCTACGACGGCAGAGATTACATCGCCCTGAACGAGGAGCTGCGCTCCTGGACCGCGGCGGACACGGCGGCTCAGATCACCAAGCGCAAGTGGGAGGCGGCAGGTGCTGCGGAGACTTGGAGGAACTACCTGGAGGGCGAGTGCGTGGAGTGGCTCCGCAGATACCTGGAGAACGGGAAGGACACGCTGCTGCGCGCAGACCCTCCAAAGGCACATGTGACCCATCACTCCATCTCTGACCGTGAGGTCACCCTGAGGTGCTGGGCCCTGGGCTTCTACCCTGAGGAGATCTCACTGACCTGGCAGCGCGAGGGGGAGGACCAGACCCAGGACATGGAGCTTGTGGAGACCAGGCCTTCAGGGGATGGAACCTTCCAGAAGTGGGCAGCCCTGGTGGTGCCTTCTGGAGAGGAGCAGAGATACACGTGCCGTGTGCAGCATGAGGGGCTTCAGGAGCCCCTAACCCTGAGATGGGAACCTCCTCAGACCTCCTTCCTCATCATGGGCATCATTGTTGGCCTGGTTCTCCTCGTAGTAGCTCTGGTGGCTGGAGCTGTGATCTGGAGGAAGAAGCGCTCAGGTGAAAAAGGACGGATCTACACCCAGGCTGCAAGCAGTGACAGTGCCCAGGGCTCTGATGTGTCTCTCACGGTTCCTAAAGTGTGA
>BoLA-2*00601
ATGCTGCTGCTCTCGGGGGTCCTGGTCCTGACCGAGACCGTGGCGGGCTCCCACTCCCTGAGGTATTTCAGCACCGCCGTGTCCCGGCCCGGCCTCGGGGAGCCCCGCTTCATCGCCGTCGGCTACGTGGACGACACGCAGTTCACACGGTTCGACAGCGACGCCCCGAATCCAAGGGAAGAACCGCGGGCGCCGTGGATGGAGCAGGAGGGGCTGGAGTATTGGGATCGAAACACGAGAATCTACAAGGACACCGCACAGACTTTCCGAGTGTACCTGAACACCCTGCGCGGCTACTACAACCAGAGCGAGGCCGGGTCTCACACCCTCCAGTGGATGTCCGGCTGCGACGTGGGGCCGGGTGGGCGCCTCCTCCGCGGGTTCATGCAGTTCGGCTACGACGGCAGAGATTACATCGCCCTGAACCAGGACCTGCGCTCCTGGACCGCGGCGGACACGGCGGCTCAGATCACCAAGCGCAAGTGGGAGGCGGCAGATAATGCGGAGAGCGAGAGGAACTACCTGGAGGGCGAGTGCGTGGAGTGGCTCCGCAGATACCTGGAGAACGGGAAGGACACGCTGCTGCGCGCAGACCCTCCAAAGGCACATGTGACGCATCACCCCATCTCTGACCGTGAGGTCACCCTGAGGTGCTGGGCCCTGGGCTTCTACCCTGAGGAGATCTCACTGACCTGGCAGCGCAATGGAGAGGACCAGACCCAGTACATGGAGCTTGTGGAGACCAGGCCTTCAGGGGATGGAACCTTCCAGAAGTGGGCAGCCCTGGTGGTGCCTCCTGGAGAGGAGCAGAGATACACGTGCCGTGTGCAGCACGAGGGGCTTCAGGAGCCCCTCACCCTGAGATGGGAACCTCCTCAGACCTCCTTCCTCATCATGGGCATCATTGTTGGCCTGGTTCTCCTCGTAGTAGCTCTGGTGGCTGGAGCTGTGATCTGGAGGAAGAAGCGCTCAGGTGAAAAAGGACGGATCTACACCCAGGCTGCAAGCAGTGACAGTACCCAGGGCTCTGATGTGTCTCTCACAGTTCCTAAAGCTGTC
>BoLA-2*00602
CCTCCTCCTGCTGCTCTCGGGGGTCCTGGTCCTGACCGAGACCGTGGCGGGCTCCCACTCCCTGAGGTATTTCAGCACCGCCGTGTCCCGGCCCGGCCTCGGGGAGCCCCGCTTCATCGCCGTCGGCTACGTGGACGACACGCAGTTCACACGGTTCGACAGCGACGCCCCGAATCCAAGGGAAGAACCGCGGGCGCCGTGGATGGAGCAGGAGGGGCTGGAGTATTGGGATCGAAACACGAGAATCTACAAGGACACCGCACAGACTTTCCGAGTGTACCTGAACACCCTGCGCGGCTACTACAACCAGAGCGAGGCCGGGTCTCACACCCTCCAGTGGATGTCCGGCTGCGACGTGGGGCCGGGTGGGCGCCTCCTCCGCGGGTTCATGCAGTTCGGCTACGACGGCAGAGATTACATCGCCCTGAACCAGGACCTGCGCTCCTGGACCGCGGCGGACACGGCGGCTCAGATCACCAAGCGCAAGTGGGAGGCGGCAGATAATGCGGAGAGCGAGAGGAACTACCTGGAGGGCGAGTGCGTGGAGTGGCTCCGCAGACACCTGGAGAACGGGAAGGACACGCTGCTGCGCGCAGACCCTCCAAAGGCACATGTGACGCATCACCCCATCTCTGACCGTGAGGTCACCCTGAGGTGCTGGGCCCTGGGCTTCTACCCTGAGGAGATCTCACTGACCTGGCAGCGCAATGGAGAGGACCAGACCCAGTACATGGAGCTTGTGGAGACCAGGCCTTCAGGGGATGGAACCTTCCAGAAGTGGGCAGCCCTGGTGGTGCCTCCTGGAGAGGAGCAGAGATACACGTGCCGTGTGCAGCACGAGGGGCTTCAGGAGCCCCTCACCCTGAGATGGGAACCTCCTCAGACCTCCTTCCTCATCATGGGCATCATTGTTGGCCTGGTTCTCCTCGTAGTAGCTCTGGTGGCTGGAGCTGTGATCTGGAGGAAGAAGCGCTCAGGTGAAAAAGGACGGATCTACACCCAGGCTGCAAGCAGTGACAGTACCCAGGGCTCTGATGTGTCTCTCACAGTTCCTAAAGCTGTC
>BoLA-2*00801
CCCTCCTCCTGCTGCTCTCGGGGGTCCTGGTCCTGACCGAGACCCTGGCGGGCTCCCACTCCCTGAGGTATTTCCTCACCGCCGTGTCCCGGCCCGGCCTCGGGGAACCCCGCTTCATCATCGTCGGCTACGTGGACGACACGCAGTTCGTGCGGTTCGACAGCAACACCCCGAATCCGAGGATGGAGCCACGGGCGCGGTGGGTGGAGAAGGAGGGGCCCGAGTATTGGGATCGCGAGACGCGAAACTCCAAGGAAACCGCACAGACTTTCCGAGCGAACCTGAACACCGCACTCGGCTACTACAACCAGAGCGAGGCCGGGTCTCACACCGTCCAAGAGATGTACGGCTGCGACGTGGGGCCGGACGGGCGTCTCCTCCGCGGGTTCATGCAGGACGCCTACGACGGCAGAGATTACATCGCCCTGAACGAGGACCTGCGCTCCTGGACCGCGGCGGACACGGCGGCTCAGATCACCAAGCGCAAGTGGGAGGCGGCAGGTGATGCGGAGACTTGGAGGAACTACCTGGAGGGCCGGTGCGTGGAGTGGCTCCGCAGATACCTGGAGAACGGGAAGGACGCGCTGCTGCGCGCAGACCCTCCAAAGGCACATGTGACCCATCACTCCATCTCTGAGCGTGAGGTCACCCTGAGGTGCTGGGCCCTGGGCTTCTACCCTGAGGAGATCTCACTGACCTGGCAGCGTGACGGGGAGGACCAGACCCAGGACATGGAGCTTGTGGAGACCAGGCCTTCAGGGGATGGAACCTTCCAGAAGTGGGCAGCCCTGGCGGTGCCTTCTGGAGAGGAGCAGAGATACACGTGCCGTGTGCAGCACGAGGGGCTTCAGGAGCCCCTCACCCTGAGATGGGAACCTCCTCAGACCTCCTTCCTCACCATGGGCATCATTGTTGGCCTGGTTCTCCTCGTAGTAGCTGTGGTGGCTGGAGCTGTGATCTGGAGGAAGAAGCGCTCAGGTGAAAAAGGACGGATCTACACCCAGGCTGCAAGCAGTGACAGTACCCAGGGCTCTGATGTGTCTCTCACGGTTCCTAAAGTTTGA
>BoLA-2*00802
CCTCCTCCTGCTGCTCTCGGGGGTCCTGGTCCTGACCGAGACCCTGGCGGGCTCCCACTCCCTGAGGTATTTCCTCACCGCCGTGTCCCGGCCCGGCCTCGGGGAACCCCGCTTCATCATCGTCGGCTACGTGGACGACACGCAGTTCGTGCGGTTCGACAGCAACACCCCGAATCCGAGGATGGAGCCACGGGCGCGGTGGGTGGAGAAGGAGGGGCCCGAGTATTGGGATCGCGAGACGCGAAACTCCAAGGAAACCGCACAGACTTTCCGAGCGAACCTGAACACCGCACTCGGCTACTACAACCAGAGCGAGGCCGGGTCTCACACCGTCCAAGAGATGTACGGCTGCGACGTGGGGCCGGACGGGCGTCTCCTCCGCGGGTTCATGCAGGACGCCTACGACGGCAGAGATTACATCGCCCTGAACGAGGACCTGCGCTCCTGGACCGCGGCGGACACGGCGGCTCAGATCACCAAGCGCAAGTGGGAGGCGGCAGGTGATGCGGAGACTTGGAGGAACTACCTGGAGGGCCGGTGCGTGGAGGGGCTCCGCAGATACCTGGAGAACGGGAAGGACGCGCTGCTGCGCGCAGACCCTCCAAAGGCACATGTGACCCATCACTCCATCTCTGAGCGTGAGGTCACCCTGAGGTGCTGGGCCCTGGGCTTCTACCCTGAGGAGATCTCACTGACCTGGCAGCGTGACGGGGAGGACCAGACCCAGGACATGGAGCTTGTGGAGACCAGGCCTTCAGGGGATGGAACCTTCCAGAAGTGGGCAGCCCTGGCGGTGCCTTCTGGAGAGGAGCAGAGATACACGTGCCGTGTGCAGCACGAGGGGCTTCAGGAGCCCCTCACCCTGAGATGGGAACCTCCTCAGACCTCCTTCCTCACCATGGGCATCATTGTTGGCCTGGTTCTCCTCGTAGTAGCTGTGGTGGCTGGAGCTGTGATCTGGAGGAAGAAGCGCTCAGGTGAAAAAGGACGGATCTACACCCAGGCTGCAAGCAGTGACAGTACCCAGGGCTCTGATGTGTCTCTCACGGTTCCTAAAGTTTGA
>BoLA-2*01201
CCTCCTCCTGCTGCTCTCGGGGGTCCTGGTCCTGACCGAGACCCTGGCGGGCTCCCACTCCCTGAGGTATTTCTACACCGCCGTGTCCCGGCCCGGCCTCGGGGAGCCCCGCTTCATCGCCGTCGGCTACGTGGACGACACGCAGTTCGTGCGGTTCGACAGCGACGCCCCGGATCCGAGGACTGAGCCGCGGGTGCGGTGGGTGGAGCAGGAGGGGCCGGAGTATTGGGATCGGGAGACGCGAAACTTCAAGGACACCGCACAGACTTTCCGAGTGGACCTGAACACCCTGCGCGGCTACTACAACCAGAGCGAGGCCGGGTCTCACAATATCCAGGCGATGTACGGTTGCGACGTGGGGCCGGACGGGCGTCTCCTCCGCGGATACAGGCAGGACGCCTACGACGGCAGAGATTACATCGCCCTGAACGAGGACCTGCGCTCCTGGACCGCGGCGGACACGGCGGCTCAGATCACCAAGCGCAAGTGGGAGGCGGCAGGTGAGGCGGAGAGACACAGGAACTACCTGGAGGGCACGTGCGTGGAGTGGCTCCGCAGATACCTGGAGAACGGGAAGGACACGCTGCTGCGCGCAGACCCTCCAAAGGCACACGTGACCCATCACTCCATCTCTGACCGTGAGGTCACCCTGAGGTGCTGGGCCCTGGGCTTCTACCCTGAGGAGATCTCACTGACCTGGCAGCGCGAGGGGGAGGACCAGACCCAGGACATGGAGCTTGTGGAGACCAGGCCTTCAGGGGATGGAACCTTCCAGAAGTGGGCAGCCCTGGTGGTGCCTTCTGGAGAGGAGCAGAGATACACGTGCCGTGTGCAGCATGAGGGGCTTCAGGAGCCCCTCACCCTGAGATGGGAACCTCCTCAGACCTCCTTCCTCACCATGGGCATCATTGTTGGCCTGGTTCTCCTCGTAGTAGCTGTGGTGGCTGGAGCTGTGATCTGGAGGAAGAAGCGCTCAGGTGAAAAAGGACGGATCTACACCCAGGCTGCAAGCAGTGACAGTGCCCAGGGCTCTGATGTGTCTCTCACGGTTCCTAAAGTTTGA
>BoLA-2*01601
CCCTCCTCCTGCTGCTCTCGGGGGTCCTGGTCCTGACCGAGACCGTGGCGGGCTCCCACTCCCTGAGGTATTTCAGCACCGCCGTGTCCCGGCCCGGCCTCGGGGAGCCCCGCTTCATCGCCGTCGGCTACGTGGACGACACGCAGTTCACACGGTTCGACAGCGACGCCCCGAATCCAAGGGAAGAACCGCGGGCGCCGTGGATGGAGCAGGAGGGGCTGGAGTATTGGGATCGAAACACGAGAATCTACAAGGACACCGCACAGACTTTCCGAGTGTACCTGAACACCCTGCGCGGCTACTACAACCAGAGCGAGGCCGGGTCTCACACCCTCCAGTGGATGTCCGGCTGCGACGTGGGGCCGGATGGGCGCCTCCTCCGCGGGTTCATGCAGTTCGGCTACGACGGCAGAGATTACATCGCCCTGAACCAGGACCTGCGCTCCTGGACCGCGGCGGACACGGCGGCTCAGATCACCAAGCGCAAGTGGGAGGCGGCAGATAATGCGGAGAGCGAGAGGAACTACCTGGAGGGCGAGTGCGTGGAGGGGCTCCGCAGATACCTGGAGAACGGGAAGGACGCGCTGCTGCGCGCAGACCCTCCAAAGGCACATGTGACGCATCACCCCATCTCTGACCGTGAGGTCACCCTGAGGTGCTGGGCCCTGGGCTTCTACCCTGAGGAGATCTCACTGACCTGGCAGCGCAATGGAGAGGACCAGACCCAGGACATGGAGCTTGTGGAGACCAGGCCTTCAGGGGATGGAACCTTCCAGAAGTGGGCAGCCCTGGTGGTGCCTTCTGGAGAGGAGCAGAGATACACGTGCCGTGTGCAGCACGAGGGGCTTCAGGAGCCCCTCACCCTGAGATGGGAACCTCCTCAGACCTCCTTCCTCACCATGGGCATCATTGTTGGCCTGGTTCTCCTCGTAGTAGCTGTGGTGGCTGGAGCTGTGATCTGGAGGAAGAAGCGCTCAGGTGAAAAAGGACGGATCTACACCCAGGCTGCAAGCAGTGACAGTGCCCAGGGCTCTGATGTGTCTCTCACGGTTCCTAAAGTTTGA
>BoLA-2*01602
CATGGGGCCGCGAACCCTCCTCCTGCTGCTCTCGGGGGTCCTGGTCCTGACCGAGACCGTGGCGGGCTCCCACTCCCTGAGGTATTTCAGCACCGCCGTGTCCCGGCCCGGCCTCGGGGAGCCCCGCTTCATCGCCGTCGGCTACGTGGACGACACGCAGTTCACACGGTTCGACAGCGACGCCCCGAATCCAAGGGAAGAACCGCGGGCGCCGTGGATGGAGCAGGAGGGGCTGGAGTATTGGGATCGAAACACGAGAATCTACAAGGACACCGCACAGACTTTCCGAGTGTACCTGAACACCCTGCGCGGCTACTACAACCAGAGCGAGGCCGGGTCTCACACCCTCCAGTGGATGTCCGGCTGCGACGTGGGGCCGGATGGGCGCCTCCTCCGCGGGTTCATGCAGTTCGGCTACGACGGCAGAGATTACATCGCCCTGAACCAGGACCTGCGCTCCTGGACCGCGGCGGACACGGCGGCTCAGATCACCAAGCGCAAGTGGGAGGCGGCAGATAATGCGGAGAGCGAGAGGAACTACCTGGAGGGCGAGTGCGTGGAGTGGCTCCGCAGATACCTGGAGAACGGGAAGGACGCGCTGCTGCGCGCAGACCCTCCAAAGGCACATGTGACGCATCACCCCATCTCTGACCGTGAGGTCACCCTGAGGTGCTGGGCCCTGGGCTTCTACCCTGAGGAGATCTCACTGACCTGGCAGCGCAATGGAGAGGACCAGACCCAGGACATGGAGCTTGTGGAGACCAGGCCTTCAGGGGATGGAACCTTCCAGAAGTGGGCAGCCCTGGTGGTGCCTTCTGGAGAGGAGCAGAGATACACGTGCCGTGTGCAGCACGAGGGGCTTCAGGAGCCCCTCACCCTGAGATGGGAACCTCCTCAGACCTCCTTCCTCATCATGGGCATCATTGTTGGCCTGGTTCTCCTCGTAGTAGCTCTGGTGGCTGGAGCTGTGATCTGGAGGAAGAAGCGCTCAGGTGAAAAAGGACGGATCTACACCCAGGCTGCAAGCAGTGACAGTACCCAGGGCTCTGATGTGTCTCTCACAGTTCCTAAAGTTTGA
>BoLA-2*01801
ATGCGAGTTATGAGGCCGCGAACCCTCCTCCTGGTGCTCTCGCGGGTCCTGGTCCTGACCGAGACCCTGGCGGGCTCCCACTCCCTGAGGTATTTCTACACCGCCGTGTCCCGGCCCGGCCTCGGGGAGCCCCGCTTCATCGCCGTCGGCTACGTGGACGACACGCAGTTCACACGGTTCGACAGCGACGCCCCGAATCCAAGGGACGAACCGCGGGTGCCGTGGATGGAGCAGGAGGGGCCGGAGTATTGGGATCGAAACACGAGAATCTACAAGGACACCGCACAGATTTTCCGGGCGAACCTGAACACCGCACTCGGCTACTACAACCAGAGCGAGGCCGGGTCTCACACCTTCCAGGAGATGTACGGCTGCTACGTGGGGCCGGACGGGCGCCTCCTCCTCGGGTTCATGCAGTTCGCCTACGACGGCAGAGATTACATCGCCCTGAACGAGGACCTGCGCTCCTGGACCGCGGCGGACACGGCGGCTCAGATCACCAAGCGCAAGTGGGAGGCGGCAGGTGAGGCGGAGAGACAGAGGAACTACCTGGAGGGCCGGTGCGTGGAGGGGCTCCGCAGATACCTGGAGAACGGGAAGGACACGCTGCTGCGCGCAGACCCTCCAAAGGCACATGTGACCCATCACCCCATCTCTGACCGTGAGGTCACCCTGAGGTGCTGGGCCCTGGGCTTCTACCCTGAGGAGATCTCACTGACCTGGCAGCACGAAGGGGAGGACCAGACCCAGGACATGGAGCTTGTGGAGACCAGGCCTTCAGGGGATGGAACCTTCCAGAAGTGGGCAGCCCTGGTGGTGCCTTCTGGAGAGGAGCAGAGATACACGTGCCGTGTGCAGCATGAGGGGCTTCAGGAGCCCCTCACCCTGAGATGGGAACCTCCTCAGACCTCCTTCCTCACAATGGGCATCATTGTTGGCCTGGTTCTCCTCGTAGTAGCTGTGGTGGCTGGAGCTGTGATCTGGAGGAAGAAGCGCTCAGGTGAAAAAGGACGGATCTACACCCAGGCTGCAAGCAGTGACAGTGCCCAGGGCTCTGATGTGTCTCTCACGGTTCCTAAAGTTTGA
>BoLA-2*01802
CTCCTGCTGCTCTCGCGGGTCCTGGTCCTGACCGAGACCCTGGCGGGCTCCCACTCCCTGAGGTATTTCTACACCGCCGTGTCCCGGCCCGGCCTCGGGGAGCCCCGCTTCATCGCCGTCGGCTACGTGGACGACACGCAGTTCACACGGTTCGACAGCGACGCCCCGAATCCAAGGGACGAACCGCGGGTGCCGTGGATGGAGCAGGAGGGGCCGGAGTATTGGGATCGAAACACGAGAATCTACAAGGACACCGCACAGATTTTCCGGGCGAACCTGAACACCGCACTCGGCTACTACAACCAGAGCGAGGCCGGGTCTCACACCTTCCAGGAGATGTACGGCTGCTACGTGGGGCCGGACGGGCGCCTCCTCCTCGGGTTCATGCAGTTCGCCTACGACGGCAGAGATTACATCGCCCTGAACGAGGACCTGCGCTCCTGGACCGCGGCGGACACGGCGGCTCAGATCACCAAGCGCAAGTGGGAGGCGGCAGGTGAGGCGGAGAGACAGAGGAACTACCTGGAGGGCCGGTGCGTGGAGGGGCTCCGCAGATACCTGGAGAACGGGAAGGACACGCTGCTGCGCGCAGACCCTCCAAAGGCACATGTGACCCATCACCCCATCTCTGACCGTGAGGTCACCCTGAGGTGCTGGGCCCTGGGCTTCTACCCTGAGGAGATCTCACTGACCTGGCAGCACGAAGGGGAGGACCAGACCCAGGACATGGAGCTTGTGGAGACCAGGCCTTCAGGGGATGGAACCTTCCAGAAGTGGGCAGCCCTGGTGGTGCCTTCTGGAGAGGAGCAGAGATACACGTGCCGTGTGCAGCATGAGGGGCTTCAGGAGCCCCTCACCCTGAGATGGGAACCTCCTCAGACCTCCTTCCTCACAATGGGCATCATTGTTGGCCTGGTTCTCCTCGTAGTAGCTGTGGTGGCTGGAGCTGTGATCTGGAGGAAGAAGCGCTCAGGTGAAAAAGGACGGATCTACACCCAGGCTGCAAGCAGTGACAGTGCCCAGGGCTCTGATGTGTCTCTCACGGTTCCTAAAGTTTGA
>BoLA-2*02201
GCGAACCCTCCTCCTGCTACTCTCGGGGGTCCTGGTCCTGACCGAGACCCGGGCAGGCTCCCACTCCCTGAGGTATTTCCACACCGCCGTGTCCCGGCCCGGCCTCGGGGAGCCGCGCTTCATCTCTGTCGGCTACGTGGACGACACGCAGTTCGTGCGGTTCGACAGCGACTCCGCGAATCCGAGGGAAGAACCGCGGGCGCCGTGGATGGAGCAAGAGGGGCCGGAGTATTGGGATGAGCAGACGCGAATAGTCAAGGACACCGCACAGTCTTTCCGAGTGGGCCTGAACACCCTGCGCGGCTACTACAACCAGAGCGAGGCCGGGTCTCACACCCTCCAGCTGATGTACGGCTGCGACGTGGGGCCGGACGGGCGCCTTCTCCGCGGGTATGAGCAGGACGCCTACGACGGCAGAGATTACATCGCCCTGAACGAGGACCTGCGCTCCTGGACCGCGGCGGACACGGCGGCTCAGATCACCAAGCGCAAGCGGGAGGCGGCAGGTGCTGCGGAGAGATTAAGGAACTACCTGGAGGGCACGTGCGTGGAGGGGCTCCGCAGATACCTGGAGAACGGGAAGGACGCGCTGCTGCGCGCAGACCCTCCAAAGGCACATGTGACTCATCACCCCGTCTCTGACCGTGAGGTCACCCTGAGGTGCTGGGCCCTGGGCTTCTACCCTGAGGAGATCTCACTGACCTGGCAGCGCGAGGGGGAGGACCAGACCCAGGACATGGAGCTTGTGGAGACCAGGCCTTCAGGGGATGGAACCTTCCAGAAGTGGGCAGCCCTGGTGGTGCCTTCTGGAGAGGAGCAGAGATACACGTGCCGTGTGCAGCATGAGGGGCTTCAGGAGCCCCTCACCCTGAGATGGGAACCTCCTCAGACCTCCTTCCTCATCATGGGCATCATTGTTGGCCTGGTTCTCCTCGTAGTAGCTCTGGTGGCTGGAGCTGTGATCTGGAGGAAGAAGCGCTCAGGTGAAAAAGGACGGATCTACACCCAGGCTGCAAGCAGTGACAGTGCCCAGGGCTCTGATGTGTCTCTCACGGTTCCTAAAGTGTGA
>BoLA-2*02501
CCCTCCTCCTGCTGCTCTCGGGGGTCCTGGTCCTGACCGAGACCCTGGCGGGCTCCCACTCCCTGAGGTATTTCAGCACCGCCGTGTCCCGGCCCGGCCTCGGGGAGCCCCGCTTCATCGCCGTCGGCTACGTGGACGACACGCAGTTCACACGGTTCGACAGCGACGCCCCGAATCCAAGGGAAGAACCGCGGGTGCCGTGGATGGAGCAGGAGGGGCTGGAGTATTGGGATCGAAACACGAGAATCTACAAGGACACCGCACAGACTTTCCGAGTGTACCTGAACGCCCTGCGCGGCTACTACAACCAGAGCGAGGCCGGGTCTCACACCCTCCAGTGGATGTCCGGCTGCGACGTGGGGCCGGATGGGCGCCTCCTCCGCGGGTTTTGGCAGTTCGGCTACGACGGCAGAAATTACATCGCCCTGAACGAGGACCTGCGCTCCTGGACCGCGGCGGACACGGCGGCTCAGATCACCAAGCGCAAGTGGGAGGCGGCAGGTGCTGCGGAGGGCGAGAGGAACTACGTGGAGGGCCGGTGCGTGGAGGGGCTCCGCAGATACCTGGAAAACGGGAAGGACGCGCTGCTGCGCGCAGACCCTCCAAAGGCACATGTGACCCATCACCCCATCTCTGAGCGTGAGGTCACCCTGAGGTGCTGGGCCCTGGGCTTCTACCCTGAGGAGATCTCACTGACCTGGCAGCGCGAGGGGGAGGACCAGACCCAGGACATGGAGCTTGTGGAGACCAGGCCTTCAGGGGATGGAACCTTCCAGAAGTGGGCGGCCCTGGTGGTGCCTTCTGGAGAGGAGCAGAGATACACGTGCCGTGTGCAGCATGAGGGGCTTCAGGAGCCCCTCACCCTGAGATGGGAACCTCCTCAGACCTCCTTCCTCACCATGGGCATCATTGTTGGCCTGGTTCTCCTCGTAGTAGCTGTGGTGGCTGGAGCTGTGATCTGGAGGAAGAAGCGCTCAGGTGAAAAAGGACGGATCTACACCCAGGCTGCAAGCAGTGACAGTACCCAGGGCTCTGATATGTCTCTCACAGTTCCTAAAGTTTGA
>BoLA-2*02601
CCTCCTCCTGCTGCCCTTGGGGGTGCTGGTACTGACCGAGAACCTGGCGGGCTCCCACTCCCTGAGGTATCTCTACACCGGCGTGTCCCGGCCCGGCCTCGGGGAGCCCCGCTTCATCGCCGTCGGCTACGTGGACGACACGCAGTTCACGCGGTTCGACAGCGACGCCCCGAATCCAAGGGAAGAACCGCGGGTGCCGTGGATGGAGCAGGAGGGGCCGGAGTATTGGGATCGCGAGACGCGAATCTCCAAGGAAACCGCACAGACTTTCCGAGTGGACCTGAACACCCTGCGCGGCTACTACAACCAGAGCGAGGCCGGGTCTCACACTATCCAGGAGATGTACGGCTGCGACGTGGGGCCGGACGGGCGTTTCCTCCGCGGGTATGAGCAGTACGGCTACGAAGGCAGAGATTACATCGCCCTGAACGAGGACCTGCGCTCCTGGACCGCGGCGGACACGGCGGCTCAGATCACCAAGCGCAAGTGGGAGGCGGCAGATTATGCTGAGTCTTTGAGGAACTACCTGGAGGGCCGGTGCGTGGAGGGGCTCCGCAGATACCTGGAGAATGGGAAGGACACGCTGCTGCGCGCAGACCCTCCAAAGGCACATGTGACCCGTCACCCCATCTCTGAGCGTGAGGTCACCCTGAGGTGCTGGGCCCTGGGCTTCTACCCTGAGGAGATCTCACTGACCTGGCAGCGCGAGGGGGAGGACCAGACCCAGGACATGGAGCTTGTGGAGACCAGGCCTTCAGGGGATGGAACCTTCCAGAAGTGGGCAGCCCTGGTGGTGCCTTCTGGAGAGGAGCAGAGATACACGTGCCGTGTGCAGCATGAGGGGCTTCGGGAGCCCCTCACCCTGAGATGGGAACCTCCTCAGACCTCCTTCCTCACCATGGGCATCATTGTTGGCCTGGTTCTCCTCGTAGTAGCTGTGGTGGCTGGAGCTGTGATCTGGAGGAAGAAGCGCTCAGGTGAAAAAGGACGGATCTACACCCAGGCTGCAAGCAGTGACAGTGCCCAGGGCTCTGATGTGTCTCTCACGGTTCCTAAAGTTTGA
>BoLA-2*02602
CTCCTGCTGCTCTCGGGGGTCCTGGTCCTGACCGAGACCCTGGCGGGCTCCCACTCCCTGAGGTATTTCTACACCGGCGTGTCCCGGCCCGGCCTCGGGGAGCCCCGCTTCATCGCCGTCGGCTACGTGGACGACACGCAGTTCACGCGGTTCGACAGCGACGCCCCGAATCCAAGGGAAGAACCGCGGGTGCCGTGGATGGAGCAGGAGGGGCCGGAGTATTGGGATCGCGAGACGCGAATCTCCAAGGAAACCGCACAGACTTTCCGAGTGGACCTGAACACCCTGCGCGGCTACTACAACCAGAGCGAGGCCGGGTCTCACACTATCCAGGAGATGTACGGCTGCGACGTGGGGCCGGACGGGCGTTTCCTCCGCGGGTATGAGCAGTACGGCTACGAAGGCAGAGATTACATCGCCCTGAACGAGGACCTGCGCTTCTGGACCGCGGCGGACACGGCGGCTCAGATCACCAAGCGCAAGTGGGAGGCGGCAGATTATGCTGAGTCTTTGAGGAACTACCTGGAGGGCCGGTGCGTGGAGGGGCTCCGCAGATACCTGGAGAACGGGAAGGACGCGCTGCTGCGCGCAGACCCTCCAAAGGCACATGTGACCCGTCACCCCATCTCTGAGCGTGAGGTCACCCTGAGGTGCTGGGCCCTGGGCTTCTACCCTGAGGAGATCTCACTGACCTGGCAGCGCGAGGGGGAGGACCAGACCCAGGACATGGAGCTTGTGGAGACCAGGCCTTCAGGGGATGGAACCTTCCAGAAGTGGGCAGCCCTGGTGGTGCCTTCTGGAGAGGAGCAGAGATACACGTGCCGTGTGCAGCATGAGGGGCTTCGGGAGCCCCTCACCCTGAGATGGGAACCTCCTCAGACCTCCTTCCTCACCATGGGCATCATTGTTGGCCTGGTTCTCCTCGTAGTAGCTGTGGTGGCTGGAGCTGTGATCTGGAGGAAGAAGCGCTCAGGTGAAAAAGGACGGATCTACACCCAGGCTGCAAGCAGTGACAGTGCCCAGGGCTCTGATGTGTCTCTCACGGTTCCTAAAGTTTGA
>BoLA-2*02603
CTCCTGCTGCTCTCGGGGGTCCTGGTCCTGACCGAGACCCTGGCGGGCTCCCACTCCCTGAGGTATTTCTACACCGGCGTGTCCCGGCCCGGCCTCGGGGAGCCCCGCTTCATCGCCGTCGGCTACGTGGACGACACGCAGTTCACGCGGTTCGACAGCGACGCCCCGAATCCAAGGGAAGAACCGCGGGTGCCGTGGATGGAGCAGGAGGGGCCGGAGTATTGGGATCGCGAGACGCGAATCTCCAAGGAAACCGCACAGACTTTCCGAGTGGACCTGAACACCCTGCGCGGCTACTACAACCAGAGCGAGGCCGGGTCTCACACTATCCAGGAGATGTACGGCTGCGACGTGGGGCCGGACGGGCGTTTCCTCCGCGGGTATGAGCAGTACGGCTACGAAGGCAGAGATTACATCGCCCTGAACGAGGACCTGCGCTCCTGGACCGCGGCGGACACGGCGGCTCAGATCACCAAGCGCAAGTGGGAGGCGGCAGATTATGCTGAGTCTTTGAGGAACTACCTGGAGGGCCGGTGCGTGGAGGGGCTCCGCAGATACCTGGAGAACGGGAAGGACGCGCTGCTGCGCGCAGACCCTCCAAAGGCACATGTGACCCGTCACCCCATCTCTGAGCGTGAGGTCACCCTGAGGTGCTGGGCCCTGGGCTTCTACCCTGAGGAGATCTCACTGACCTGGCAGCGCGAGGGGGAGGACCAGACCCAGGACATGGAGCTTGTGGAGACCAGGCCTTCAGGGGATGGAACCTTCCAGAAGTGGGCAGCCCTGGTGGTGCCTTCTGGAGAGGAGCAGAGATACACGTGCCGTGTGCAGCATGAGGGGCTTCGGGAGCCCCTCACCCTGAGATGGGAACCTCCTCAGACCTCCTTCCTCACCATGGGCATCATTGTTGGCCTGGTTCTCCTCGTAGTAGCTGTGGTGGCTGGAGCTGTGATCTGGAGGAAGAAGCGCTCAGGTGAAAAAGGACGGATCTACACCCAGGCTGCAAGCAGTGACAGTGCCCAGGGCTCTGATGTGTCTCTCACGGTTCCTAAAGTTTGA
>BoLA-2*03001
CCCTCCTCCTGCTGCTCTCGGGGGTCCTGGTCCTGACCGAGACCCTGGCGGGCTCCCACTCCCTGAAGTATTTCTACACCGCCGTGTCCCGGCCCGGCCTCGGGGAGCCCCGCTTCATCTCCGTCGGCTACGTGGACGACACGCAGTTCGTGTGGTTCGACAGCGACGCCCCGAATCCAAGGGAAGAACCGCGGGCGCCGTGGATGGAGCAGGAGGGGCTGGAGTATTGGGATCGAAACACGAGAATCTACAAGGACACCGCACAGAATTTCCGAGTGAGCCTGAACAACCTGCGCGGCTACTACAACCAGAGCGAGGCCGGGTCTCACACCCTCCAGTGGATGTCCGGCTGCTACGTGGGGCCGGACGGGCGTCTCCGCCGCGGGTTTTGGCAGTTCGGCTACGACGGCAGAGATTACATCGCCCTGAACGAGGACCTGCGCTCCTGGACCGCGGCGGACACGGCGGCTCAGATCACCAAGCGCAAGTGGGAGGCGGCAGATAATGCGGAGAGCGAGAGGAACTACCTGGAGGGCGAGTGCGTGGAGTGGCTCCGCAGATACCTGGAGAACGGGAAGGACGCGCTGCTGCGCGCAGACCCTCCAAAGGCACATGTGACCCATCACCCCATCTCTGACCGTGAGGTCACCCTGAGGTGCTGGGCCCTGGGCTTCTACCCTGAGGAGATCTCACTGACCTGGCAACGCGAGGGGGAGGACCAGACCCAGGACATGGAGCTTGTGGAGACCATGCCTTCAGGGGATGGAACTTCCAGAAGTGGGCAGCCCTGGTGGTGCCTTCTGGAGAGGAGCAGAGATACACGTGCCGTGTGCAGCATGAGGGGCTTCAGGAGCCCCTCACCCTGAGATGGGAACCTCCTCAGACCTCCTTCCTCACCATGGGCATCATTGTTGGCCTGGTTCTCCTCATAGTAGCTGTGGTGGCTGGAGCTGTGATCCGGAGGAAGAAGCGCTCAGGTGAAAAAGGACGGATCTACCCCAGGCTGCAAGCAGTGACAGTGCCCAGGGCTCTGATGTGTCTCTCACGGTTCCTAAAGTTTGA
>BoLA-2*03201N
CTCCTGCTGCTCTCGGGGGTCCTGGTCCTGACCGAGACCCTGGCGGGCTCCCACTCCTGAGGTATTTCTACACCGGCGTGTCCCGGCCCGGCCTCGGGGAGCCCCGCTTCATCGCCGTCGGCTACGTGGACGACACGCAGTTCGTGCGGTTCGACAGCGACGCCCCGGATCCGAGGACTGAGCCGCGGGTGCGGTGGATGGAGCAGGAGGGGCCGGAGTATTGGGATCGGGAGACGCGAAACTTAAAGGGCGCCGCACAGACTTTCCGAGTGGACCTGAACACCCTGCGCGGCTACTACAACCAGAGCGAGGCCGGGTCTCACAATATCCAGGAGATGTACGGCTGCGACGTGGGGCCGGACGGGCGTTTCCTCCGCGGGTACAGGCAGGACGCCTACGACGGCAGAGATTACATCGCCCTGAACGAGGACCTGCGCTCCTGGACCGCGGCGGACACGGCGGCTCAGATCACCAAGCGCAAGTGGGAGGCGGCAGATTATGCTGAGTCTTTGAGGAACTACCTGGAGGGCACGTGCGTGGAGTGGCTCCGCAGATACCTGGAGAACGGGAAGGACGCGCTGCTGCGCGCAGACCCTCCAAAGGCACATGTGACCCATCACCCCATCTCTGAGCGTGAGGTCACCCTGAGGTGCTGGGCCCTGGGCTTCTACCCTGAGGAGATCTCACTGACCTGGCAGCGCAATGGGGAGGACCAGACCCAGGACATGGAGCTTGTGGAGACCAGGCCTTCAGGGGATGGAACCTTCCAGAAGTGGGCAGCCCTGGTGGTACCTTCTGGAGAGGAGCAGAGATACATGTGCCGTGTGCAGCATGAGGGGCTTCAGGAGCCCCTCACCCTGAGATGGGAACCTCCTCAGACCTCCTTCCTCACCATGGGCATCATTGTTGGCCTGGTTCTCCTCGTAGTAGCTGTGGTGGCTGGAGCTGTGATCTGGAGGAAGAAGCGCTCAGGTGAAAAAGGACGGATCTACACCCAGGCTGCAAGCAGTGACAGTGCCCAGGGCTCTGATGTGTCTCTCACGGTTCCTAAAGTTTGA
>BoLA-2*03202
CTCCTGCTGCTCTCGGGGGTCCTGGTCCTGACCGAGACCCTGGCGGGCTCCCACTCCCTGAGGTATTTCTACACCGGCGTGTCCCGGCCCGGCCTCGGGGAGCCCCGCTTCATCGCCGTCGGCTACGTGGACGACACGCAGTTCGTGCGGTTCGACAGCGACGCCCCGGATCCGAGGACTGAGCCGCGGGCGCGGTGGGTGGAGCAGGAGGGGCCGGAGTATTGGGATCGGGAGACGCGAAACTTAAAGGGCGCCGCACAGACTTTCCGAGTGGACCTGAACACCCTGCGCGGCTACTACAACCAGAGCGAGGCCGGGTCTCACAATATCCAGGAGATGTACGGCTGCGACGTGGGGCCGGACGGGCGTTTCCTCCGCGGGTACAGGCAGGACGCCTACGACGGCAGAGATTACATCGCCCTGAACGAGGACCTGCGCTCCTGGACCGCGGCGGACACGGCGGCTCAGATCACCAAGCGCAAGTGGGAGGCGGCAGATTATGCTGAGTCTTTGAGGAACTACCTGGAGGGCACGTGCGTGGAGTGGCTCCGCAGATACCTGGAGAACGGGAAGGACGCGCTGCTGCGCGCAGACCCTCCAAAGGCACATGTGACCCATCACCCCATCTCTGAGCGTGAGGTCACCCTGAGGTGCTGGGCCCTGGGCTTCTACCCTGAGGAGATCTCACTGACCTGGCAGCGCAATGGGGAGGACCAGACCCAGGACATGGAGCTTGTGGAGACCAGGCCTTCAGGGGATGGAACCTTCCAGAAGTGGGCAGCCCTGGTGGTACCTTCTGGAGAGGAGCAGAGATACATGTGCCGTGTGCAGCATGAGGGGCTTCAGGAGCCCCTCACCCTGAGATGGGAACCTCCTCAGACCTCCTTCCTCACCATGGGCATCATTGTTGGCCTGGTTCTCCTCGTAGTAGCTGTGGTGGCTGGAGCTGTGATCTGGAGGAAGAAGCGCTCAGGTGAAAAAGGACGGATCTACACCCAGGCTGCAAGCAGTGACAGTGCCCAGGGCTCTGATGTGTCTCTCACGGTTCCTAAAGTTTGA
>BoLA-2*04301
CATGGGGCCGCGAACCCTCCTCCTGCTGCTCTCGGGGGTCCTGGTCCTGACCGAGACCCGGGCTGGCTCCCACTCGATGAGGTATTTCAGCACCGCCGTGTCCCGGCCCGGCTTCGGGGAGCCCCGGTACCTGGAAGTCGGCTACGTGGACGACACGCAGTTCGTGCGGTTCGACAGCGACGCCCCGAATCCGAGGATGGAGCCGCGGGCGCGGTGGGTGGAGCAGGAGGGGCCGGAGTATTGGGATCGGGAGACGCAAAGGGCCAAGGGCAACGCACAGACTTTCCGAGTGAACCTGAACACCCTGCGCGGCTACTACAACCAGAGCGAGGCCGGGTCTCACACCATCCAGTGGATGTACGGCTGCTACGTGGGGCCGGACGGGCGTTTCCTCCGCGGGTACAGGCAGGACGCCTACGACGGCAGAGATTACATCGCCCTGAACGAGGACCTGCGCTCCTGGACCGCGGCGGACACGGCGGCTCAGATCACCAAGCGCAAGTGGGAGGCGGCAGGTGTTGCGGAGAGATTCAGGAACTACCTGGAGGGCCTGTGCGTGGAGGGGCTCCGCAGATACCTGGAGAACGGGAAGGACACGCTGCTGCGCGCAGACCCTCCAAAGGCACATGTGACCCATCACCCCATCTCTGACCGTGAGGTCACCCTGAGGTGCTGGGCCCTGGGCTTCTACCCTGAGGAGATCTCACTGACCTGGCAGCGCGAGGGGGAGGACCAGACCCAGGACATGGAGCTTGTGGAGACCATGCCTTCAGGGGATGGAACCTTCCAGAAGTGGGCAGCCCTGGTGGTGCCTTCTGGAGAGGAGCAGAGATACACGTGCCGTGTGCAGCATGAGGGGCTTCAGGAGCCCCTCACCCTGAGATGGGAACCTCCTCAGACCTCCTTCCTCACCATGGGCATCATTGTTGGCCTGGTTCTCCTCGTAGTAGCTGTGGTGGCTGGAGCTGTGATCTGGAGGAAGAAGCGCTCAGGTGAAAAAGGACGGATCTACACCCAGGCTGCAAGCAGTGACAGTGCCCAGGGCTCTGATGTGTCTCTCACGGTTCCTAAAGTTTGA
>BoLA-2*04401
CATGGGGCCGCGAACCCTCCTCCTGCTGCTCTTGGGGGTCCTGGTCCTGACCGAGACCCTGGCGGGCTCCCACTCCCTGAGGTATTTCTACACCGCCGTGTCCCGGCCCGGCCTCGGGGAGCCCCGCTTCATCGCCGTCGGCTACGTGGACGACACGCAGTTCGTGCGGTTCGACAGCGACCGTCCAGATCCGAGGATGGAGCCGCGGGCGCGGTGGGTGGAGCAGGAGGGGCCGGAGTATTGGGATGAGGAGACGCGAAAGGCCAAGGACACCGCACAGACTTTCCGAGTGGACCTGAACACCCTGCGCGGCTACTACAACCAGAGCGAGGCCGGGTCTCACAATATCCAGGCGATGTACGGCTGCGACGTGGGGCCGGACGGGCGTTTCCTCCGCGGGTACAGGCAGGACGCCTACGACGGCAGAGATTACATCGCCCTGAACGAGGACCTGCGCTCCTGGACCGCGGCGGACACGGCGGCTCAGATCACCAAGCGCAAGTGGGAGGCGGCAGGTGTTGCGGAGAGATTCAGGAACTACCTGGAGGGCCTGTGCGTGGAGGGGCTCCGCAGATACCTGGAGAACGGGAAGGACACGCTGCTGCGCGCAGACCCTCCAAAGGCACATGTGACCCATCACCCCATCTCTGACCGTGAGGTCACCCTGAGGTGCTGGGCCCTGGGCTTCTACCCTGAGGAGATCTCACTGACCTGGCAGCGCGAGGGGGAGGACCAGACCCAGGACATGGAGCTTGTGGAGACCATGCCTTCAGGGGATGGAACCTTCCAGAAGTGGGCAGCCCTGGTGGTGCCTTCTGGAGAGGAGCAGAGATACACGTGCCGTGTGCAGCATGAGGGGCTTCAGGAGCCCCTCACCCTGAGATGGGAACCTCCTCAGACCTCCTTCCTCACCATGGGCATCATTGTTGGCCTGGTTCTCCTCGTAGTAGCTGTGGTGGCTGGAGCTGTGATCTGGAGGAAGAAGCGCTCAGGTGAAAAAGGACGGATCTACACCCAGGCTGCAAGCAGTGACAGTGCCCAGGGCTCTGATGTGTCTCTCACGGTTCCTAAAGTTTGA
>BoLA-2*04402
CCTCCTCCTGCTGCTCTTGGGGGTCCTGGTCCTGACCGAGACCCTGGCGGGCTCCCACTCCCTGAGGTATTTCTACACCGCCGTGTCCCGGCCCGGCCTCGGGGAGCCCCGCTTCATCGCCGTCGGCTACGTGGACGACACGCAGTTCGTGCGGTTCGACAGCGACCGTCCAGATCCGAGGATGGAGCCGCGGGCGCGGTGGGTGGAGCAGGAGGGGCCGGAGTATTGGGATGAGGAGACGCGAAAGGCCAAGGACACCGCACAGACTTTCCGAGTGGACCTGAACACCCTGCGCGGCTACTACAACCAGAGCGAGGCCGGGTCTCACACCATCCAGTGGATGTACGGCTGCGACGTGGGGCCGGACGGGCGTTTCCTCCGCGGGTACAGGCAGGACGCCTACGACGGCAGAGATTACATCGCCCTGAACGAGGACCTGCGCTCCTGGACCGCGGCGGACACGGCGGCTCAGATCACCAAGCGCAAGTGGGAGGCGGCAGGTGTTGCGGAGAGATTCAGGAACTACCTGGAGGGCCTGTGCGTGGAGGGGCTCCGCAGATACCTGGAGAACGGGAAGGACACGCTGCTGCGCGCAGACCCTCCAAAGGCACATGTGACCCATCACCCCATCTCTGACCGTGAGGTCACCCTGAGGTGCTGGGCCCTGGGCTTCTACCCTGAGGAGATCTCACTGACCTGGCAGCGCGAGGGGGAGGACCAGACCCAGGACATGGAGCTTGTGGAGACCATGCCTTCAGGGGATGGAACCTTCCAGAAGTGGGCAGCCCTGGTGGTGCCTTCTGGAGAGGAGCAGAGATACACGTGCCGTGTGCAGCATGAGGGGCTTCAGGAGCCCCTCACCCTGAGATGGGAACCTCCTCAGACCTCCTTCCTCACCATGGGCATCATTGTTGGCCTGGTTCTCCTCGTAGTAGCTGTGGTGGCTGGAGCTGTGATCTGGAGGAAGAAGCGCTCAGGTGAAAAAGGACGGATCTACACCCAGGCTGCAAGCAGTGACAGTGCCCAGGGCTCTGATGTGTCTCTCACGGTTCCTAAAGTTTGA
>BoLA-2*04501
CATGGGGCCGCGAACCCTCCTCCTGCTGCTCTCGGGGGTCCTGGTCCTGACCGAGACCCTGGCGGGCTCCCACTCCCTGAGGTATTTCTACACCGGCGTGTCCCGGCCCGGCCTCGGGGAGCCCCGCTTCATCGCCGTCGGCTACGTGGACGACACGCAGTTCGTGCGGTTCGACAGCGACGCCCCGGATCCGAGGACTGAGCCGCGGGTGCGGTGGATCGAGCAGGAGGGGCCGGAGTATTGGGATCGGGAGACGCGAAACTTAAAGGACACCGCACAGACTTTCCGAGTGGACCTGAACACCCTGCGCGGCTACTACAACCAGAGCGAGGCCGGGTCTCACACTATCCAGGAGATGTACGGCTGCGACGTGGGGCCGGACGGGCGTTTCCTCCGCGGGTACAGGCAGGACGCCTACGACGGCAGAGATTACCTCGCCCTGAACGAGGACCTGCGCTCCTGGACCGCGGCGGACACGGCGGCTCAGATCACCAAGCGCAAGTGGGAGGCGGCAGGTGAGGCGGAGAGATTCAGGAACTACGTCGAGGGCCTGTGCGTGGAGGGGCTCCGCAGATACCTGGAGAACGGGAAGGACACGCTGCTGCGCGCAGACCCTCCAAAGGCACATGTGACCCATCACCCCATCTCTCACCGTGAGGTCACCCTGAGGTGCTGGGCCCTGGGCTTCTACCCTGAGGAGATCTCACTGACCTGGCAGCGCGAGGGGGAGGACCAGACCCAGGACATGGAGCTTGTGGAGACCAGGCCTTCAGGGGATGGAACCTTCCAGAAGTGGGCAGCCCTGGGGGTGCCTTCTGGAGAGGAGCAGAGATACACGTGCCGTGTGCAGCATGAGGGGCTTCAGGAGCCCCTCACCCTGAGATGGGAACCTCCTCAGACCTCCTTCCTCACCATGGGCATCATTGTTGGCCTGGTTCTCCTCGTAGTAGCTGTGGTGGCTGGAGCTGTGATCTGGAGGAAAAAGCGCTCAGGTGAAAAAGGACGGATCTACACCCAGGCTGCAAGCAATGACAGTGCCCAGGGCTCTGATGTGTCTCTCACGGTTCCTAAAGTTTGA
>BoLA-2*04601
CATGGGGCCGCGAACCCTCCTCCTGCTGCTCTCGGGGGTCCTGGTCCTGACCGAGACCCGGGCTGGCTCCCACTCGATGAGGTATTTCAGCACCGCCGTGTCCCGGCCCGGCTTCGGGGAGCCCCGGTACCTGGAAGTCGGCTACGTGGACGACACGCAGTTCGTGCGGTTCGACAGCGACGCCCCGAATCCGAGGATGGAGCCGCGGGCGCGGTGGGTGGAGCAGGAGGGGCCGGAGTATTGGGATCGGGAGACGCAAAGGGCCAAGGGCAACGCACAGACTTTCCGAGTGAACCTGAACACCCTGCGCGGCTACTACAACCAGAGCGAGGCCGGGTCTCACACCATCCAGTGGATGTACGGCTGCTACGTGGGGCCGGACGGGCGTTTCCTCCGCGGGTACAGGCAGGACGCTTACGACGGCAGAGATTACATCGCCCTGAACGAGGACCTGCGCTCCTGGACCGCGGCGGACACGGCGGCTCAGATCACCAAGCGCAAGTGGGAGGCGGCAGGTGAGGCGGAGAGACAGAGGAACTACCTGGAGGGCACGTGCGTGGAGTGGCTCCGCAGATACCTGGAGAACGGGAAGGACACGCTGCTGCGCGCAGACCCTCCAAAGGCACATGTGACTCATCACCCCGTCTCTGACCGTGAGGTCACCCTGAGGTGCTGGGCCCTGGGCTTCTACCCTGAGGAGATCTCACTGACCTGGCAGCGCGAGGGGGAGGACCAGACCCAGGACATGGAGCTTGTGGAGACCAGGCCTTCAGGGGATGGAACCTTCCAGAAGTGGGCAGCCCTGGTGGTGCCTTCTGGAGAGGAGCAGAGATACACGTGCCGTGTGCAGCATGAGGGGCTTCAGGAGCCCCTCACCCTGAGATGGGAACCTCCTCAGACCTCCTTCCTCATCATGGGCATCATTGTTGGCCTGGTTCTCCTCGTAGTAGCTCTGGTGGCTGGAGCTGTGATCTGGAGGAAGAAGCGCTCAGGTGAAAAAGGACGGATCTACACCCAGGCTGCAAGCAGTGACAGTGCCCAGGGCTCTGATGTGTCTCTCACGGTTCCTAAAGTGTGA
>BoLA-2*04701
CATGGGGCCGCGAACCCTCCTCCTGCTGCTCTCGGGGGTCCTGGTCCTGACCGAGACCCGGGCTGGCTCCCACTCGATGAGGTATTTCAGCACCGCCGTGTCCCGGCCCGGCTTCGGGGAGCCCCGGTACCTGGAAGTCGGCTACGTGGACGACACGCAGTTCGTGCGGTTCGACAGCGACGCCCCGAATCCGAGGATGGAGCCGCGGGTGCGGTGGATGGAGCAGGAGGGGCCGGAGTATTGGGATCAGGAGACGCAAAGGGCCAAGGGCAACGCACAGACTTTCCGAGTGGACCTGAACACCCTGCGCGGCTACTACAACCAGAGCGAGGCCGGGTCTCACACCCTCCAGTGGATGTACGGCTGCTACGTGGGGCCGGATGGGCGCCTCCTCCGCGGGTTCATGCAGGACGCCTACGACGGCAGAGATTACCTCGCCCTGAACGAGGACCTGCGCTCCTGGACCGCGGCGGACACGGCGGCTCAGATCACCAAGCGCAAGTGGGAGGCGGCAGGTGAGGCGGAGAGACAGAGGAACTACCTGGAGGGCACGTGCGTGGAGTGGCTCCGCAGATACCTGGAGAACGGGAAGGACACGCTGCTGCGCGCAGACCCTCCAAAGGCACATGTGACTCATCACCCCGTCTCTGACCGTGAGGTCACCCTGAGGTGCTGGGCCCTGGGCTTCTACCCTGAGGAGATCTCACTGACCTGGCAGCGCGAGGGGGAGGACCAGACCCAGGACATGGAGCTTGTGGAGACCAGGCCTTCAGGGGATGGAACCTTCCAGAAGTGGGCAGCCCTGGTGGTGCCTTCTGGAGAGGAGCAGAGATACACGTGCCGTGTGCAGCATGAGGGGCTTCAGGAGCCCCTCACCCTGAGATGGGAACCTCCTCAGACCTCCTTCCTCATCATGGGCATCATTGTTGGCCTGGTTCTCCTCGTAGTAGCTCTGGTGGCTGGAGCTGTGATCTGGAGGAAGAAGCGCTCAGGTGAAAAAGGACGGATCTACACCCAGGCTGCAAGCAGTGACAGTGCCCAGGGCTCTGATGTGTCTCTCACGGTTCCTAAAGTGTGA
>BoLA-2*04801
CATGGGGCCGCGAACCCTCCTCCTGCTACTCTCGGGGGTCCTGGTCCTGACCGAGACCCGGGCAGGCTCCCACTCCCTGAGGTATTTCTACACCGCCGTGTCCCGGCCCGGCCTCGGGGAGCCGCGCTTCATCTCTGTCGGCTACGTGGACGACACGCAGTTCGTGCGGTTCGACAGCGACTCCGCGAATCCGAGGGAAGAACCGCGGGCGCCGTGGATGGAGCAAGAGGGGCCGGAGTATTGGGATGAGCAGACGCGAATAGTCAAGGACACCGCACAGTCTTTCCGAGTGGGCCTGAACACCCTGCGCGGCTACTACAACCAGAGCGAGGCCGGGTCTCACACCCTCCAGCTGATGTACGGCTGCGACGTGGGGCCGGACGGGCGTTTCCTCCGCGGGTTCATGCAGGACGCCTACGACGGCAGAGATTACATCGCCCTGAACGAGGACCTGCGCTCCTGGACCGCGGCGGACACGGCGGCTCAGATCACCAAGCGCAAGCGGGAGGCGGCAGGTGCTGCGGAGAGACAGAGGAACTACCTGGAGGGCCGGTGCGTGGAGGGGCTCCGCAGATACCTGGAGAACGGGAAGGACGCGCTGCTGCGCGCAGACCCTCCAAAGGCACATGTGACCCATCACCCCATCTCTGAGCGTGAGGTCACCCTGAGGTGCTGGGCCCTGGGCTTCTACCCTGAGGAGATCTCACTGACCTGGCAGCGCGAGGGGGAGGACCAGACCCAGGACATGGAGCTTGTGGAGACCAGGCCTTCAGGGGATGGAACCTTCCAGAAGTGGGCAGCCCTGGTGGTGCCTTCTGGAGAGGAGCAGAGATACACGTGCCGTGTGCAGCATGAGGGGCTTCAGGAGCCCCTCACCCTGAGATGGGAACCTCCTCAGACCTCCTTCCTCATCATGGGCATCATTGTTGGCCTGGTTCTCCTCGTAGTAGCTCTGGTGGCTGGAGCTGTGATCTGGAGGAAGAAGCGCTCAGGTGAAAAAGGACGGATCTACACCCAGGCTGCAAGCAGTGACAGTGCCCAGGGCTCTGATGTGTCTCTCACGGTTCCTAAAGTGTGA
>BoLA-2*05401
CCTCCTCCTGCTGCTCTCGGGGGTCCTGGTCCTGACCGAGACCCTGGCGGGCTCCCACTCCCTGAGGTATTTCTACACCGGCGTGTCCCGGCCCGGCCTCGGGGAGCCCCGCTTCATCATTGTCGGCTACGTGGACGACACGCAGTTCGTGCGGTTCGACAGCAACACCCCGAATCCGAGGATGGAGCCGCGGGCGCGGTGGGTGGAGCAGGAGGGGCCCGAGTATTGGGATCAGGAGACGCGAAACTCCAAGGGCGCCGCACAGACTTTCCGGGCGAACCTGAACACCTTGCGCGGCTACTACAACCAGAGCGAGGCCGGGTCTCACACCTTCCAGTGGATGTACGGCTGCTACGTGGGGCCGGACGGGCGTCTCCGCCGCGGGTTTTGGCAGTTCGGCTACGACGGCAGAGATTACATCGCCCTGAACGAGGACCTGCGCTCCTGGACCGCGGCGGACACGGCGGCTCAGATCACCAAGCGCAAGTGGGAGGCGGCAGATAATGCGGAGGGCGAGAGGAACTACGTGGAGGGCCGGTGCGTGGAGGGGCTCCGCAGATACCTGGAGAACGGGAAGGACACGCTGCTGCGCGCAGACCCTCCAAAGGCACATGTGGCCCATCACCCCATCTCTGACCGTGAGGTCACCCTGAGGTGCTGGGCCCTGGGCTTCTACCCTGAGGAGATCTCACTGACCTGGCAGCGCGAGGGGGAGGACCAGACCCAGGACATGGAGCTTGTGGAGACCAGGCCTTCAGGGGATGGAACCTTCCAGAAGTGGGCAGCCCTGGTGGTGCCTTCTGGAGAGGAGCAGAGATACACGTGCCGTGTGCAGCATGAGGGGCTTCAGGAGCCCCTCACCCTGAGATGGGAACCTCCTCAGACCTCCTTCCTCATCATGGGCATCATTGTTTGCCTGGTTCTCCTCGTAGTAGCTCTGGTGGCTGGAGCTGTGATCTGGAGGAAGAAGCGCTCAGGTGAAAAAGGACGGATCTACACCCAGGCTGCAAGCAGTGACAGTGCCCAGGGCTCTGATGTGTCTCTCACGGTTCCTAAAGTGTGA
>BoLA-2*05501
CCTCCTCCTGCTGCTCTCGGGGGTCCTGGTCCTGACCGAGACCCTGGCGGGCTCCCACTCCCTGAGGTATTTCTACACCGCCGTGTCCCGGCCCGGCCTCGGGGAGCCCCGCTTCATCGCCGTCGGCTACGTGGACGACACGCAGTTCACGCGGTTCGACAGCGACGCCCCGAATCCAAGGGAAGAACCGCGGGTGCCGTGGATGGAGCAGGAGGGGCCGGAGTATTGGGATCGCGAGACGCGAATCTCCAAGGAAACCGCACAGACTTTCCGAGTGGACCTGAACAGCCTGCGCGGCTACTACAACCAGAGCGAGGCCGGGTCTCACACTATCCAGGCGATGTATGGCTGCGACGTGGGGCCGGACGGGCGTTTCCTCCGCGGGTACAGGCAGGACGCTTACGACGGCAGAGATTACATCGCCCTGAACGAGGACCTGCGCTCCTGGACCGCGGCGGACACGGCGGCTCAGATCACCAAGCGCAAGTGGGAGGCGGCAGATTATGCTGAGTCTTTGAGGAACTACCTGGAGGGCCGGTGCGTGGAGGGGCTCCGCAGATACCTGGAGAACGGGAAGGACGCGCTGCTGCGCGCAGACCCTCCAAAGGCACATGTGACCCGTCACCCCATCTCTGAGCGTGAGGTCACCCTGAGGTGCTGGGCCCTGGGCTTCTACCCTGAGGAGATCTCACTGACCTGGCAGCGCGAGGGGGAGGACCAGACCCAGGACATGGAGCTTGTGGAGACCAGGCCTTCAGGGGATGGAACCTTCCAGAAGTGGGCAGCCCTGGTGGTGCCTTCTGGAGAGGAGCAGAGATACACGTGCCGTGTGCAGCATGAGGGGCTTCGGGAGCCCCTCACCCTGAGATGGGAACCTCCTCAGACCTCCTTCCTCACCATGGGCATCATTGTTGGCCTGGTTCTCCTCGTAGTAGCTGTGGTGGCTGGAGCTGTGATCTGGAGGAAGAAGCGCTCAGGTGAAAAAGGACGGATCTACACCCAGGCTGCAAGCAGTGACAGTGCCCAGGGCTCTGATGTGTCTCTCACGGTTCCTAAAGTTTGA
>BoLA-2*05601
CCTCCTCCTGCTGCTCTCGGGGGTCCTGGTCCTGACCGAGACCCTGGCGGGCTCCCACTCCCTGAGGTATTTCTACACCGGCGTGTCCCGGCCCGGCCTCGGGGAGCCCCGCTTCATCGCCGTCGGCTATGTGGACGACACGCAGTTCGTGCGGTTCGACAGCGACGCCGCGGATCCGAGGACTGAGCCGCGGGTGCCGTGGATGGAGCAGGAGGGGCCGGAGTATTGGGATCAGGAGACGCGAAACTTCAAGGACGCCGCACAGACTTTCCGAGCGAACCTGAACACCCTACTCGGCTACTACAACCAGAGCGAGGCCGGGTCTCACACCTTCCAGCTGATGTCCGGCTGCGACGTGGGGCCGGACGGGCGCCTCCTCAGCGGGTTCACGCAGTACGGCTACGAAGGCAGAGATTACATCGCCCTGAACGAGGACCTGCGCTCCTGGACCGCGGCGGACACGGCGGCTCAGATCACCAAGCGCAAGTGGGAGGCGGAAGGTGCTGCGGAGGGACACAGGAACTACCTGGAGGGCCGGTGCGTGGAGGGGCTCCGCAGATACCTGGAGAACGGGAAGGACGCGCTGCTGCGCGCAGACCCTCCAAAGGCACATGTGACCCATCACCCCATCTCTGACCGTGAGGTCACCCTGAGGTGCTGGGCCCTGGGCTTCTACCCTGAGGAGATCTCACTGACCTGGCAGTGCGAGGGGGAGGACCAGACCCAGGACATGGAGCTTGTGGAGACCATGCCTTCAGGGGATGGAACCTTCCAGAAGTGGGCAGCCCTGGTGGTGCCTTCTGGAGAGGAGCAGAGATACACGTGCCGTGTGCAGCATGAGGGGCTTCAGGAGCCCCTCACCCTGAGATGGGAACCTCCTCAGACCTCCTTCCTCACCATGGGCATCATTGTTGGCCTGGTTCTCCTCGTAGTAGCTGTGGTGGCTGGAGCTGTGATCTGGAGGAAGAAGCGCTCAGGTGAAAAAGGACGGATCTACACCCAGGCTGCAAGCAGTGACAGTGCCCAGGGCTCTGATGTATCTCTCACGGTTCCTAAAGTTTGA
>BoLA-2*05701
CTCCTGCTGCTCTCGGGGGTCCTGCTGCTCTCGGGGGTCCTGGTCCTGACCGAGACCCTGGCGGGCTCCCACTCCCTGAGGTATTTCTACACCGCCGTGTCCCGGCCCGGCCTCGGGGAGCCCAGCTTCATCATCGTCGGCTACGTGGACGACACGCAGTTCGTGCGGTTCGACAGCAACACCCCGAATCCTAGGATGGAGCCGCGGGCGCGGTGGGTGGAGCAGGAGGGGCCCGAGTATTGGGATCGCGAGACGCGAATCTCCAAGGAAACCGCACAGACTTTCCGAGTGGACCTGAACACCCTGCGCGGCTACTACAACCAGAGCGAGGCCGGGTCTCACAATATCCAGGAGATGTACGGTTGCGACGTGGGGCCGGACGGGCTTCTCCGCGGGTATGATCAGTTCGCCTACGACGGCAGAGATTACCTCGCCCTGAACGAGGACCTGCGCTCCTGGACCGCGGCGGACACGGCGGCTCAGATCACCAAGCGCAAGTGGGAGGCGGAAGGTTATGCTGAGTCTTTGAGGAACTACCTGGAGGGCCGGTGCGTGGAGGGGCTCCGCAGATACCTGGAGAACGGGAAGGACACGCTGCTGCGCGCAGACCCTCCAAAGGCACATGTGACCCATCACTCCATCTCTGACCGTGAGGTCACCCTGAGGTGCTGGGCCCTGGGCTTCTACCCTGAGGAGATCTCACTGACCTGGCAGCACAATGGGGAGGACCAGACCCAGGACATGGAGCTTGTGGAGACCAGGCCTTCAGGGGATGGAACCTTCCAGAAGTGGGCAGCCCTGGTGGTGCCTTCTGGAGAGGAGCAGAGATACACGTGCCGTGTGCAGCATGAGGGGCTTCAGGAGCCCCTCACCCTGAGATGGGAACCTCCTCAGACCTCCTTCCTCACCATGGGCATCATTGTTGGCCTGGTTCTCCTCGTAGTAGCTGTGGTGGCTGGAGCTGTGATCTGGAGGAAGAAGCGCTCAGGTGAAAAAGGACGGATCTACACCCAGGCTGCAAGCAGTGACAGTGCCCAGGGCTCTGATGTGTCTCTCACGGTTCCTAAAGTGTGA
>BoLA-2*06001
CTCCTGCTGCTCTCGGGGGTCCGGGTCCTGGTCCTGACCGAGACCGTGGCGGGCTCCCACTCCCTGAGGTATTTCAGCACCGCCGTGTCCCGGCCCGGCCTCGGGGAGCCCCGCTTCATCGCCGTCGGCTACGTGGACGACACGCAGTTCACACGGTTCGACAGCGACGCCCCGAATCCAAGGGAAGAACCGCGGGCGCCGTGGATGGAGCAGGAGGGGCTGGAGTATTGGGATCGAAACACGAGAATCTACAAGGACACCGCACAGACTTTCCGAGTGTACCTGAACACCCTGCGCGGCTACTACAACCAGAGCGAGGCCGGGTCTCACACCCTCCAGTGGATGTCCGGCTGCGACGTGGGGCCGGATGGGCGCCTCCTCCGCGGGTTTTGGCAGTTCGGCTACGACGGCAGAGATTACATCGCCCTGAACCAGGACCTGCGCTCCTGGACCGCGGCGGACACGGAGGCTCAGATCACCAAGCGCAAGTGGGAGGCGGCAGATAATGCGGAGAGCGGGAGGAACTACCTGGAGGGCGAGTGCGTGGAGGGGCTCCGCAGATACCTGGAGAACGGGAAGGACGCGCTGCTGCGCGCAGACCCTCCAATGGCACATGTGACCCATCACCCCATCTCTGACCGTGAGGTCACCCTGAGGTGCTGGGCCCTGGGCTTCTACCCTGAGGAGATCTCACTGACCTGGCAGCGCGAGGGGGAGGACCAGACCCAGGACATGGAGCTTGTGGAGACCAGGCCTTCAGGGGATGGAAACTTCCAGAAGTGGGCAGCCCTGGTGGTGCCTTCTGGAGAGGAGCAGAGATACACGTGCCGTGTGCAGCACGAGGGGCTTCAGGAGCCCCTCACCCTGAGATGGGAACCTCCTCAGACCTCCTTCCTCACCATGGGCATCATTGTTGGCCTGGTTCTCCTCGTAGTAGCTGTGGTGGCTGGAGCTGTGATCTGGAGGAAGAAGCGCTCAGGTGAAAAAGGACGGATCTACACCCAGGCTGCAAGCAGTGACAGTACCCAGGGCTCTGATGTGTCTCTCACAGTTCCTAAAGTTTGA
>BoLA-2*06201
CTCCTGCTGCTCTCGGGGGTCCTGGTCCTGACCGAGACCCTGGCGGGCTCCCACTCCCTGAGGTATTTCTACACCGGCGTGTCCCGGCCCGGCCTCGGGGAGCCCCGCTTCATCGCCGTCGGCTACGTGGACGACACGCAGTTCGTGCGGTTCGACAGCGACGCCCCGGATCCGAGGACTGAGCCGCGGGTGCGGTGGGTGGAGCAGGAGGGGCCGGAGTATTGGGATCAAGAGACGCGGATACAAAAGGAAAACACACAGACTTTCCGAGCAAACCTGAACACCCTACTCGGCTACTACAACCAGAGCGAGGCCGGGTCTCACACTATCCAAGAGATGTACGGCTGCGACGTGGGGCCGGACGGGCGTTTCCTCCGCGGGTACAGGCAGGACGCCTACGACGGCAGAGATTACATCGCCCTGAACGAGGACCTGCGCTCCTGGACCGCGGCGGACACGGCGGCTCAGATCACCAAGCGCAAGTGGGAGGCGGCAGGTTATGCTGAGTCTTTCAGGAACTACCTGGAGGGCCGGTGCGTGGAGTGGCTCCGCAGATACCTGGAGAACGGGAAGGACACGCTGCTGCGCGCAGACCCTCCAAAGGCACATGTGACCCATCACCCCATCTCTGAGCGTGAGGTCACCCTGAGGTGCTGGGCCCTGGGCTTCTACCCTGAGGAGATCTCACTGACCTGGCAGCGCGAGGGGGAGGACCAGACCCAGGACATGGAGCTTGTGGAGACCAGGCCTTCAGGGGATGGAACCTTCCAGAAGTGGGCAGCCCTGGTGGTGCCTTCTGGAGAGGAGCAGAGATACATGTGCCGTGTGCAGCATGAGGGGCTTCAGGAGCCCCTCACCCTGAGATGGGAACCTCCTCAGACCTCCTTCCTCACCATGGGCATCACTGTTGGCCTGGTTCTCCTCGTAGTAGCTGTGGTGGCTGGAGCTGTGATCTGGAGGAAGAAGCGCTCAGGTGAAAAAGGACGGATCTACACCCAGGCTGCAAGCAGTGACAGTGCCCAGGGCTCTGATGTGTCTCTCACGGTTCCTAAAGTTTGA
>BoLA-2*06901
CTCCTGCTACTCTCGGGGGTCCTGGTCCTGACCGAGACCCGGGCAGGCTCCCACTCCCTGAGGTATTTCTACACCGCCGTGTCCCGGCCCGGCCTCGGGGAGCCGCGCTTCATCTCTGTCGGCTACGTGGACGACACGCAGTTCGTGCGGTTCGACAGCGACTCCGCGAATCCGAGGGAAGAACCGCGGGCGCCGTGGATGGAGCAAGAGGGGCCGGAGTATTGGGATGAGCAGACGCGAATAGTCAAGGACACCGCACAGTCTTTCCGAGTGAACCTGAACACCCTGCGCGGCTACTACAACCAGAGCGAGGCCGGGTCTCACACCCTCCAGTGGATGTACGGCTGCGACGTGGGGCCGGACGGGCGTTTCCTCCGCGGGTACAGGCAGGACGCCTACGACGGCAGAGATTACATCGCCCTGAACGAGGACCTGCGCTCCTGGACCGCGGCGGACACGGCGGCTCAGATCACCAAGCGCAAGTGGGAGGCGGAAGGTGCTGCGGAGGGCGAGAGGAACTACCTGGAGGGCCGGTGCGTGGAGTGGCTCCGCAGATACCTGGAGAACGGGAAGGACGCGCTGCTGCGCGCAGACCCTCCAAAGGCACATGTGACCCATCACTCCATCTCTGACCGTGAGGTCACCCTGAGGTGCTGGGCCCTGGGCTTCTACCCTGAGGAGATCTCACTGACCTGGCAGCGCGAGGGGGAGGACCAGACCCAGGACATGGAGCTTGTGGAGACCAGGCCTTCAGGGGATGGAACCTTCCAGAAGTGGGCAGCCCTGGTGGTGCCTTCTGGAGAGGAGCAGAGATACACGTGCCGTGTGCAGCATGAGGGGCTTCAGGAGCCCCTCACCCTGAGATGGGAACCTCCTCAGACCTCCTTCCTCACCATGGGCATCATTGTTGGCCTGGTTCTCCTCGTAGTAGCTGTGGTGGCTGGAGCTGTGATCTGGAGGAAGAAGCGCTCAGGTGAAAAAGGACGGATCTACACCCAGGCTGCAAGCAGTGACAGTGCCCAGGGCTCTGATGTGTCTCTCACGATTCCTAAAGTTTGA
>BoLA-2*07001
CTCCTGCTGCTCTCGGGGGTCCTGGTCCTGACCGAGACCCTGGCGGGCTCCCACTCCCTGAGGTATTTCTACACCGGCGTGTCCCGGCCCGGCCTCGGGGAGCCCCGCTTCATCGCCGTCGGCTATGTGGACGACACGCAGTTCGTGCGGTTCGACAGCGACGCCGCGGATCCGAGGACTGAGCCGCGGGTGCCGTGGATGGAGCAGGAGGGGCCGGAGTATTGGGATCGGGAGACGCGAAACTTAAAGGACGCCGCACAGACTTTCCGAGTGAACCTGAACACCCTGCTCGGCTACTACAACCAGAGCGAGGCCGGGTCTCACACCCTCCAGTGGATGTACGGCTGCGACGTGGAGCCGGACGGGCGTTTCCTCCGCGGGTACAGGCAGGACGCCTACGACGGCAGAGATTACATCGCCCTGAACCAGGACCTGCGCTCCTGGACCGCGGCGGACACGGCGGCTCAGATCACCAAGCGCAAGTGGGAGGCGGCAGGTGAGGCGGAGAGACGCAGGAACTACCTGGAGGGCCGGTGCGTGGAGTGGCTCCGCAGATACCTGGAGAACGGGAAGGACACGCTGCTGCGCGCAGACCCTCCAAAGGCACATGTGACCCGACACCCCAGCTCTGACCGTGAGGTCACCCTGAGGTGCTGGGCCCTGGGCTTCTACCCTGAGGAGATCTCACTGACCTGGCAGCACAATGGAGAGGACCAGACCCAGGACATGGAGCTTGTGGAGACCAGGCCTTCAGGGGATGGAACCTTCCAGAAGTGGGCAGCCCTGGTGGTGCCTTCTGGAGAGGAGCAGAGATACACGTGCCGTGTGCAGCATGAGGGGCTTCGGGAGCCCCTCACCCTGAGATGGGAACCTCCTCAGACCTCCTTCCTCACCATGGGCATCATTGTTGGCCTGGTTGTCCTCGTAGTAGCTGTGGTGGCTGGAGCTGTGATCTGGAGGAAGAAGCACTCAGGTGAAAAAGGACGGATCTACACCCAGGCTGCAAGCAGTGACAGTGCCCAGGGCTCTGATGTATCTCTCACGGTTCCTAAAGTTTGA
>BoLA-2*07101
CTCCTGCTGCTCTCGGGGGTCCTGGTCCTGACCGAGACCCTGGCGGGCTCCCACTCCCTGAGGTATTTCTACACCGGCGTGTCCCGGCCCGGCCTCGGGGAGCCCCGCTTCATCGCCGTCGGCTACGTGGACGACACGCAGTTCGTGCGGTTCGACAGCGACGCCCCGGATCCGAGGACTGAGCCGCGGGTGCGGTGGATGGAGCAGGAGGGGCCGGAGTATTGGGATCGGGAGACGCGAAACTTAAAGGGCGCCGCACAGACTTTCCGAGTGGACCTGAACACCCTGCGCGGCTACTACAACCAGAGCGAGGCCGGGTCTCACAATATCCAGGCGATGTACGGCTGCGACGTGGGGCCGGACGGGCGTTTCCTCCGCGGGTACAGTCAGGACGCCTACGACGGCAGAGATTACATCGCCCTGAACGAGGACCTGCGCTCCTGGACCGCGGCGGACACGGCGGCTCAGATCACCAAGCGCAAGTGGGAGGCGGCAGGTGAGGCGGAGAGATTCAGGAACTACGTCGAGGGCCGGTGCGTGGAGGGGCTCCGCAGATACCTGGAGAACGGGAAGGACACGCTGCTGCGCGCAGACCCTCCAAAGGCACATGTGACCCATCACCCCATCTCTGAGCGTGAGGTCACCCTGAGGTGCTGGGCCCTGGGCTTCTACCCTGAGGAGATCTCACTGACCTGGCAGCGCGAGGGGGAGGACCAGACCCAGGACATGGAGCTTGTGGAGACCAGGCCTTCAGGGGATGGAAACTTCCAGAAGTGGGCAGCCCTGGTGGTACCTTCTGGAGAGGAGCAGAGATACATGTGCCGTGTGCAGCATGAGGGGCTTCAGGAGCCCCTCACCCTGAGATGGGAACCTCCTCAGACCTCCTTCCTCACCATGGGCATCATTGTTGGCCTGGTTCTCCTCATAGTAGCTGTGGTGGCTGGAGCTGTGATCTGGAGGAAGAAGCGCTCAGGTGAAAAAGGACGGATCTACACCCAGGCTGCAAGCAGTGACAGTGCCCAGGGCTCTGATGTGTCTCTCACGGTTCCTAAAGTTTGA
>BoLA-3*00101
TCCTGCTGCTCTCGGGGGTCCTGGTCCTGACCGAGACCCGGGCTGGCTCCCACTCGATGAGGTATTTCAGCACCGCCGTGTCCCGGCCCGGCCTCGGGGAGCCCCGGTACCTGGAAGTCGGCTACGTGGACGACACGCAGTTCGTGCGGTTTGACAGCGACGCCCCGAATCCGAGGATGGAGCCGCGGGCGCGGTGGGTGGAGCAGGAGGGGCCGGAGTATTGGGATCGGGAGACGCAAAGGGCCAAGGGCAACGCACAATTTTTCCGAGTGAGCCTGAACAACCTGCGCGGCTACTACAACCAGAGCGAGGCCGGGTCTCACACCCTCCAGTGGATGTCCGGCTGCTACGTGGGGCCGGACGGGCGTCTCCGCCGCGGGTTCATGCAGTTCGGCTACGACGGCAGAGATTACCTCGCCCTGAACGAGGACCTGCGCTCCTGGACCGCGGTGGAGACGATGGCTCAGATCTCCAAACGCAAGATGGAGGCGGCCGGTGAAGCTGAGGTACAGAGGAACTACCTGGAGGGCCGGTGCGTGGAGTGGCTCCGCAGATACCTGGAGAACGGGAAGGACACGCTGCTGCGCGCAGACCCTCCAAAGGCACATGTGACCCGTCACCCGATCTCTGGTCGTGAGGTCACCCTGAGGTGCTGGGCCCTGGGCTTCTACCCTGAAGAGATCTCACTGACCTGGCAGCGCAATGGGGAGGACCAGACCCAGGACATGGAGCTTGTGGAGACCAGGCCTTCAGGGGACGGAAACTTCCAGAAGTGGGCGGCCCTGTTGGTGCCTTCTGGAGAGGAGCAGAAATACACATGCCAAGTGCAGCACGAGGGGCTTCAGGAGCCCCTCACCCTGAAATGGGAACCTCCTCAGCCCTCCTTCCTCACCATGGGCATCATTGTTGGCCTGGTTCTCCTCGTGGTCACTGGAGCTGTGGTGGCTGGAGTTGTGATCTGCATGAAGAAGCGCTCAGGTGAAAAACGAGGGACTTATATCCAGGCTTCAAGCAGTGACAGTGCCCAGGGCTCTGATGTGTCTCTCACGGTTCCTAAAGTGTGA
>BoLA-3*00102
CTGGTCCTGACCGAGACCCGGGCTGGCTCCCACTCGATGAGGTATTTCAGCACCGCCGTGTCCCGGCCCGGCCTCGGGGAGCCCCGCTTCATCTCCGTCGGCTACGTGGACGACACGCAGTTCGTGCGGTTTGACAGCGACGCCCCGAATCCGAGGATGGAGCCGCGGGCGCGGTGGGTGGAGCAGGAGGGGCCGGAGTATTGGGATCGGGAGACGCAAAGGGCCAAGGGCAACGCACAATTTTTCCGAGTGAGCCTGAACAACCTGCGCGGCTACTACAACCAGAGCGAGGCCGGGTCTCACACCCTCCAGTGGATGTCCGGCTGCTACGTGGGGCCGGACGGGCGTCTCCGCCGCGGGTTCATGCAGTTCGGCTACGACGGCAGAGATTACCTCGCCCTGAACGAGGACCTGCGCTCCTGGACCGCGGTGGAGACGATGGCTCAGATCTCCAAACGCAAGATGGAGGCGGCCGGTGAAGCTGAGGTACAGAGGAACTACCTGGAGGGCCGGTGCGTGGAGTGGCTCCGCAGATACCTGGAGAACGGGAAGGACACGCTGCTGCGCGCAGACCCTCCAAAGGCACATGTGACCCGTCACCCGATCTCTGGTCGTGAGGTCACCCTGAGGTGCTGGGCCCTGGGCTTCTACCCTGAAGAGATCTCACTGACCTGGCAGCGCAATGGGGAGGACCAGACCCAGGACATGGAGCTTGTGGAGACCAGGCCTTCAGGGGACGGAAACTTCCAGAAGTGGGCGGCCCTGTTGGTGCCTTCTGGAGAGGAGCAGAAATACACATGCCAAGTGCAGCACGAGGGGCTTCAGGAGCCCCTCACCCTGAAATGGGAACCTCCTCAGCCCTCCTTCCTCACCATGGGCATCATTGTTGGCCTGGTTCTCCTCGTGGTCACTGGAGCTGTGGTGGCTGGAGTTGTGATCTGCATGAAGAAGCGCTCAGGTGAAAAACGAGGGACTTATATCCAGGCTTCAAGCAGTGACAGTGCCCAGGGCTCTGATGTGTCTCTCACGGTTCCTAAAGTGTGA
>BoLA-3*00103
CTGGTCCTGACCGAGACCCGGGCTGGCTCCCACTCGATGAGGTATTTCAGCACCGCCGTGTCCCGGCCCGGCCTCGGGGAGCCCCGCTTCATCATCGTCGGCTACGTGGACGACACGCAGTTCGTGCGGTTTGACAGCGACGCCCCGAATCCGAGGATGGAGCCGCGGGCGCGGTGGGTGGAGCAGGAGGGGCCGGAGTATTGGGATCGGGAGACGCAAAGGGCCAAGGGCAACGCACAATTTTTCCGAGTGAGCCTGAACAACCTGCGCGGCTACTACAACCAGAGCGAGGCCGGGTCTCACACCCTCCAGTGGATGTCCGGCTGCTACGTGGGGCCGGACGGGCGTCTCCGCCGCGGGTTCATGCAGTTCGGCTACGACGGCAGAGATTACCTCGCCCTGAACGAGGACCTGCGCTCCTGGACCGCGGTGGAGACGATGGCTCAGATCTCCAAACGCAAGATGGAGGCGGCCGGTGAAGCTGAGGTACAGAGGAACTACCTGGAGGGCCGGTGCGTGGAGTGGCTCCGCAGATACCTGGAGAACGGGAAGGACACGCTGCTGCGCGCAGACCCTCCAAAGGCACATGTGACCCGTCACCCGATCTCTGGTCGTGAGGTCACCCTGAGGTGCTGGGCCCTGGGCTTCTACCCTGAAGAGATCTCACTGACCTGGCAGCGCAATGGGGAGGACCAGACCCAGGACATGGAGCTTGTGGAGACCAGGCCTTCAGGGGACGGAAACTTCCAGAAGTGGGCGGCCCTGTTGGTGCCTTCTGGAGAGGAGCAGAAATACACATGCCAAGTGCAGCACGAGGGGCTTCAGGAGCCCCTCACCCTGAAATGGGAACCTCCTCAGCCCTCCTTCCTCACCATGGGCATCATTGTTGGCCTGGTTCTCCTCGTGGTCACTGGAGCTGTGGTGGCTGGAGTTGTGATCTGCATGAAGAAGCGCTCAGGTGAAAAACGAGGGACTTATATCCAGGCTTCAAGCAGTGACAGTGCCCAGGGCTCTGATGTGTCTCTCACGGTTCCTAAAGTGTGA
>BoLA-3*00201
CCTCCTCCTGCTGCTCTCGGGGGTCCTGGTCCTGACCGAGACCGTGGCGGGCTCCCACTCGATGAGGTATTTCCTCACCGCCGTGTCCCGGCCCGGCTTCGGGGAGCCCCGGTACCTGGAAGTCGGCTACGTGGACGACACGCAGTTCGTGCGGTTCGACAGCGACGCCCCGAATCCGAGGATGGAGCCGCGGGCGCGGTGGGTGGAGCAGGAGGGGCCGGAGTATTGGGATCAGGAGACGCGAAAGGCCAAGGGCAACGCACAATTTTTCCGAGTGAGCCTGAACAACCTGCGCGGCTACTACAACCAGAGCGAGGCCGGGTCTCACACCCTCCAGCTGATGTCCGGCTGCTACGTGGGGCCGGACGGGCGTCTCCGCCGCGGGTTCATGCAGTTCGGCTACGACGGCAGAGATTACCTCGCCCTGAACGAGGACCTGCGCTCCTGGACCGCGGTGGAGACGGTGGCTCAGATCTCCAAACGCAAGATGGAGGCGGCCGGTGAAGCTGAGGTACAGAGGAACTACCTGGAGGGCCGGTGCGTGGAGTGGCTCCGCAGATACCTGGAGAACGGGAAGGACACGCTGCTGCGCGCAGACCCTCCAAAGGCACATGTGACGCATCACCCCATCTCTGACCGTGAGGTCACCCTGAGGTGCTGGGCCCTGGGCTTCTACCCTGAGGAGATCTCACTGACCTGGCAGCGCAATGGGGAGGACCAGACGCAGGACATGGAGCTTGTGGAGACCAGGCCTTCAGGGGACGGAAACTTCCAGAAGTGGGTGGCCCTGGTTGTGCCTTCTGGAGAGGAGCAGAGATACACGTGCCGAGTGCAGCACGAGGGGCTTCAGGAGCCCCTCACCCTGAGATGGGAACCTCCTCAGCCCTCCTTCCTCACCATGGGCATCATTGTTGGCCTGGTTCTCCTCGTGGTCACTGGAGCTGTGGTGGCTGGAGTTGTGGTCTGCATGAAGAAGCGCTCAGGTGAAAAACGAGGGACTTATATCCAGGCTTCAAGCAGTGACAGTGCCCAGGGCTCTGATGTGTCTCTCACGGTTCCTAAAGTGTGA
>BoLA-3*00401
ATGGGGCCGCGAGCCCTCCTCCTGCTGCTCTCGGGGGTCCTGATCCTGACTGAGACCCGGGCTGGCTCCCACTCCCTGAGGTATTTCAGCACCGCCGTGTCCCGGCCCGGCCTCGGGGAGCCCCGGTACCTGGAAGTCGGCTACGTGGACGACACGCAGTTCGTGCAGTTCGACAGCGACGCCCCGAATCCGAGGATGGAGCCGCGGGCGCGGTGGGTGGAGCAGGAGGGGCCGGAGTATTGGGATCGGAACACGCGAAACGCCAAGGGCAACGCACAGAGTTTCCGAGTGAACCTGAACACCCTGCGCGGCTACTACAACCAGAGCGAGGCCGGGTCTCACACCCTCCAGTGGATGTCCGGCTGCGACGTGGGGCCGGACGGGGCTCTCCGCCGCGGGTTCATGCAGTACGGCTACGACGGTAGAGATTACCTCGCCCTGAACGAGGACCTGCGCTCCTGGACCGCGGGGGAGACGGAGGCTCAGATCACCAAGCGCAAGTGGGAGGCGGCAGGTTATGCTGAGGTACAGAGGAACTACCTGGAGGGCGAATGCGTGGAGTGGCTCCGCAGATACCTGGAGAACGGGAAGGACACGCTGCTGCGCGCAGACCCTCCAAAGGCACATGTGACCCATCACCCCATCTCTGGTCGTGAGGTCACCCTGAGGTGCTGGGCCCTGGGCTTCTACCCTGAAGAGATCTCACTGACCTGGCAGCATGATGGGGAGGACCAGACCCAGGACATGGAGCTTGTGGAGACCAGGCCTTCAGGGGATGGAACCTTCCAGAAGTGGGCGGCCCTGGTGGTGCCTTCTGGAGACGAGCAGAGATACACGTGCCGTGTGCAGCACGAGGGGCTTCAGGAGCCCCTCACCCTGAGATGGGAACCTCCTCAGCCCTCCTTCCTCACCATGGGCATCATTGTTGGCCTGGTTCTCCTCGTGGTCACTGGAGCTGTGGTGGCTGGGGTTGTGATCTGCATGAAGAAGCGCTCAGGTGAAAAAGGAGGCAATTATATCCAGGCTTCAAGCAGTGACAGTGCCCAGGGCTCTGATGTGTCTCTCACGGTTCCTAAAGTGTGA
>BoLA-3*00402
ATGGGGCCGCGAGCCCTCCTCCTGCTGCTCTCGGGGGTCCTGGTCCTGACTGAGACCCGGGCTGGCTCCCACTCCCTGAGGTATTTCAGCACCGCCGTGTCCCGGCCCGGCTTCGGGGAGCCCCGGTACCTGGAAGTCGGCTACGTGGACGACACGCAGTTCGTGCAGTTCGACAGCGACGCCCCGAATCCGAGGATGGAGCCGCGGGCGCGGTGGGTGGAGCAGGAGGGGCCGGAGTATTGGGATCGGAACACGCGAAACGCCAAGGGCAACGCACAGAGTTTCCGAGTGAACCTGAACACCCTGCGCGGCTACTACAACCAGAGCGAGGCCGGGTCTCACACCCTCCAGTGGATGTCTGGCTGCGACGTGGGGCCGGACGGGCGTCTCCGCCGCGGGTTCATGCAGTACGGCTACGACGGTAGAGATTACCTCGCCCTGAACGAGGACCTGCGCTCCTGGACCGCGGGGGAGACGGAGGCTCAGATCACCAAGCGCAAGTGGGAGGCGGCAGGTTATGCTGAGGTACAGAGGAACTACCTGGAGGGCGAATGCGTGGAGTGGCTCCGCAGATACCTGGAGAACGGGAAGGACACGCTGCTGCGCGCAGACCCTCCAAAGGCACATGTGGCCCATCACCCCATCTCTGACCGTGAGGTCACCCTGAGGTGCTGGGCCCTGGGCTTCTACCCTGAGGAGATCTCACTGACCTGGCAGCATGATGGGGAGGACCAGACCCAGGACATGGAGCTTGTGGAGACCAGGCCTTCAGGGGATGGAACCTTCCAGAAGTGGGCGGCCCTGGTGGTGCCTTCTGGAGACGAGCAGAGATACACGTGCCGTGTGCAGCACGAGGGGCTTCAGGAGCCCCTCACCCTGAGATGGGAACCTCCTCAGCCCTCCTTCCTCACCATGGGCATCATTGTTGGCCTGGTTCTCCTCGTGGTCACTGGAGCTGTGGTGGCTGGAGTTGTGATCTGCATGAAGAAGCGCTCAGGTGAAAAAGGAGGCAATTATATCCAGGCTTCAGGCAGTGACAGTGCCCAGGGCTCTGATGTGTCTCTCACGGTTCCTAAAGTGTGA
>BoLA-3*00403
CTCCTGCTGCTCTCGGGGGTCCTGGTCCTGACTGAGACCCGGGCTGGCTCCCACTCCCTGAGGTATTTCAGCACCGCCGTGTCCCGGCCCGGCCTCGGGGAGCCCCGGTACCTGGAAGTCGGCTACGTGGACGACACGCAGTTCGTGCAGTTCGACAGCGACGCCCCGAATCCGAGGATGGAGCCGCGGGCGCGGTGGGTGGAGCAGGAGGGGCCGGAGTATTGGGATCGGAACACGCGAAACGCCAAGGGCAACGCACAGAGTTTCCGAGTGAACCTGAACACCCTGCGCGGCTACTACAACCAGAGCGAGGCCGGGTCTCACACCCTCCAGTGGATGTCTGGCTGCGACGTGGGGCCGGACGGGCGTCTCCGCCGCGGGTTCATGCAGTACGGCTACGACGGCAGAGATTACCTCGCCCTGAACGAGGACCTGCGCTCCTGGACCGCGGGGGAGACGGAGGCTCAGATCACCAAGCGCAAGTGGGAGGCGGCAGGTTATGCTGAGGTACAGAGGAACTACCTGGAGGGCGAATGCGTGGAGTGGCTCCGCAGATACCTGGAGAACGGGAAGGACACGCTGCTGCGCGCAGACCCTCCAAAGGCACATGTGACCCATCACCCCATCTCTGGTCGTGAGGTCACCCTGAGGTGCTGGGCCCTGGGCTTCTACCCTGAAGAGATCTCACTGACCTGGCAGCATGATGGGGAGGACCAGACCCAGGACATGGAGCTTGTGGATACCAGGCCTTCAGGGGATGGAACCTTCCAGAAGTGGGCGGCCCTGGTGGTGCCTTCTGGAGACCAGCAGAGATACACGTGCCGTGTGCAGCACGAGGGGCTTCAGGAGCCCCTCACCCTGAGATGGGAACCTCCTCAGCCCTCCTTCCTCACCATGGGCATCATTGTTGGCCTGGTTCTCCTCGTGGTCACTGGAGCTGTGGTGGCTGGAGTTGTGATCTGCATGAAGAAGCGCTCAGGTGAAAAAGGAGGCAATTATATCCAGGCTTCAAGCAGTGACAGTGCCCAGGGCTCTGATGTGTCTCTCACGGTTCCTAAAGTGTGA
>BoLA-3*01001
ATGGGGCCGCGAGCCCTCCTCCTGCTGCTCTCGGGGGTCTTGGTCCTGACCGAGACCCGGGCGGGCTCCCACTCCCTGAGGTATTTCTACACCGCCGTGTCCCGGCCCGGCCTCGGGGAGCCCCGCTTCATCTCTGTCGGCTACGTGGACAACACGGAGTTCGTGCGGTTCGACAGCGACGCCCCGGATCCGAGGGAAGAACCGCGGGTGAGGTGGATGGAGCAGGAGGGGCTGGAGTATTGGGATCGAAACACGAGAATCTACAAGGACACCGCACAGACTTTCCGAGTGGACCTGAACACCCTGCGCGGCTACTACAACCAGAGCGAGGCCGGGTCTCACACCCTCCAGGAGATGTACGGCTGCGACGTGGGGCCGGACGGGCGCCTCCTCGGCGGGTATGAGCAGTACGGCTACGAAGGCAGAGATTACCTCGCCCTGAACGAGGACCTGCGCTCCTGGACCGCGGCGGACACGGCGGCTCACATCTCCAAACGCAAGGTGGAGGCGGCCGGTGAGGCGGAGAGATTCAGGAACTACCTGGAGGGCCGGTGCGTGGAGGGGCTCCGCAGATACCTGGAGAACGGGAAGGACGCGCTGCTGCGCGCAGACCCTCCAAAGGCACATGTGGCCCATCACCCCATCTCTGACCGTGAGGTCACCCTGAGGTGCTGGGCCCTGGGCTTCTACCCTGAGGAGATCTCACTGACCTGGCAGCATGATGGGGAGGACCAGACCCAGGACATGGAGCTTGTGGAGACCAGGCCTTCAGGGGATGGAACCTTCCAGAAGTGGGCGGCCCTGGTGGTGCCTTCTGGAGACGAGCAGAGATACACGTGCCGTGTGCAGCACGAGGGGCTTCAGGAGCCCCTCACCCTGAGATGGGAACCTCCTCAGCCCTCCTTCCTCACCATGGGCATCATTGTTGGCCTGGTTCTCCTCGTGGTCACTGGAGCTGTGGTGGCTGGAGTTGTGATCTGCATGAAGAAGCGCTCAGGTGAAAAAGGAGGGAATTATATCCAGGCTTCAGGGAGTGACAGTGCCCAGGGCTCTGATGTGTCTCTCACGGTTCCTAAAGTGTGA
>BoLA-3*01101
CATGGGGCCGCGAACCCTCCTCCTGCTGCTCTCGGGGGTCCTGGTCCTGACCGAGACCCGGGCTGGCTCCCACTCGATGAGGTATTTCAGCACCGCCGTGTCCCGGCCCGGCCTCGGGGAGCCCCGGTACCTGGAAGTCGGCTACGTGGACGACACGCAGTTCGTGCGGTTCGACAGCGACGCCCCGAATCCGAGGATGGAGCCGCGGGCGCGGTGGGTGGAGCAGGAGGGGCCCGAGTATTGGGATCAGGAGACGCGAAAGGCCAAGGGCACCGCACAGACTTTCCGGGCGAACCTGAACATCGCACTCGGCTACTACAACCAGAGCGAGGCCGGGTCTCACACCTTCCAGTGGATGTACGGCTGCGACGTGGGGCCGGACGGGCGTCTCCGCCGCGGGTTCATGCAGTACGGCTACGACGGCAGAGATTACATCGCCCTGAACGAGGACCTGCGCTCCTGGACCGCGGCGGACACGGCGGCTCAGATCACCAAGCGCAAGTGGGAGGCGGCAGGTGAGGCGGAGAGACAGAGGAACTACCTGGAGGGCACGTGCGTGGAGTGGCTCCGCAGATACCTGGAGACCGGGAAGGACACGCTGCTGCGCGCAGACCCTCCAAAGGCACATGTGACCCATCACTCCATCTCTGGTCATGAGGTCACCCTGAGGTGCTGGGCGCTGGGCTTCTACCCTGAGGACATCTCACTGACCTGGCAGCGCAATGGGGAGGACCAGACCCAGGACATGGAGCTTGTGGAGACCAGGCCTTCAGGGGACGGAAACTTCCAGAAGTGGGCGGCCCTGGTGGTGCCTTCTGGAGAGGAGCAGAAATACACATGCCGAGTGCAGCACGAGGGGCTTCAGGAGCCCCTCACCCTGAAATGGGAACCTCCTCAGCCCTCCTTCCTCACCATGGGCATCATTGTTGGCCTGGTTCTCCTCGTGGTCACTGGAGCTGTGGTGGCTGGAGTTGTGATCTGCATGAAGAAGCGCTCAGGTGAAAAACGAGGGACTTATATCCAGGCTTCAAGCAGTGACAGTGCCCAGGGCTCTGATGTGTCTCTCACGGTTCCTAAAGTGTGA
>BoLA-3*01701
ATGCGAGTTATGGGGCCGCGAACCCTCCTCCTGCTGCTCTCGGGGGTCCTGGTCCTGACCGAGACCCGGGCTGGCTCCCACTCGATGAGGTATTTCAGCACCGCCGTGTCCCGGCCCGGCCTCGGGGAGCCCCGGTACCTGGAAGTCGGCTACGTGGACGACACGCAGTTCGTGCGGTTCGACAGCGACGCCCGGAATCCGAGGATGGAGCCGCGGAAGCGGTGGGTGGAGCAGGAGGGGCCGGAGTATTGGGATCGGGAGACGCAAAGGGCCAAGGGCAACGCACAGATTTTCCGAGTGAGCCTGAACAACCTGCGCGGCTACTACAACCAGAGCGAGGCCGGGTCTCACACCTTCCAGTGGATGTACGGCTGCGACGTGGGGCCGGACGGGCGCCTCCTCGGCGGGTATGAGCAGTACGGCTACGACGGCAGAGATTACATCGCCCTGAACGAGGACCTGCGCTCCTGGACCGCGGGGGAGACGGAGGCTCAGATCACCAAGCGCAAGTGGGAGGCGGCAGGTGCTGCGGAGAGACAGAGGAACTACCTGGAGGGCCGGTGCGTGGAGTGGCTCCGCAGATACCTGGAGAACGGGAAGGACACGCTGCTGCGCGCAGACCCTCCAAAGGCACATGTGACCCATCACCCCATCTCTGAGCGTGAGGTCACCCTGAGGTGCTGGGCCCTGGGCTTCTACCCTGAGGAGATCTCACTGACCTGGCAGCGCAATGGGGAGGACCAGACCCAGGACATGGAGCTTGTGGAGACCAGGCCTTCAGGGGACGGAAACTTCCAGAAGTGGGCGGCCCTGGTGGTGCCTTCTGGAGAGGAGCAGAAATACACATGCCGAGTGCAGCACGAGGGGCTTCAGGAGCCCCTCACCCTGAAATGGGAACCTCCTCAGCCCTCCTTCCTCACCATGGGCATCATTGTTGGCCTGGTTCTCCTCGTGGTCACTGGAGCTGTGGTGGCTGGAGTTGTGATCTGCATGAAGAAGCGCTCAGGTGAAAAACGAGGGACTTATATCCAGGCTTCAAGCAGTGACAGTGCCCAGGGCTCTGATGTGTCTCTCACGGTTCCTAAAGTGTGA
>BoLA-3*01702
CCTCCTCCTGCTGCTCTCGGGGGTCCTGGTCCTGACCGAGACCCGGGCTGGCTCCCACTCGATGAGGTATTTCAGCACCGCCGTGTCCCGGCCCGGCCTCGGGGAGCCCCGGTACCTGGAAGTCGGCTACGTGGACGACACGCAGTTCGTGCGGTTCGACAGCGACGCCCGGAATCCGAGGATGGAGCCGCGGAAGCGGTGGGTGGAGCAGGAGGGGCCGGAGTATTGGGATCGGGAGACGCAAAGGGCCAAGGGCAACGCACAGATTTTCCGAGTGAGCCTGAACAACCTGCGCGGCTACTACAACCAGAGCGAGGCCGGGTCTCACACCTTCCAGTGGATGTACGGCTGCGACGTGGGGCCGGACGGGCGTCTCCGCCGCGGGTTCATGCAGTACGGCTACGACGGCAGAGATTACATCGCCCTGAACGAGGACCTGCGCTCCTGGACCGCGGGGGAGACGGAGGCTCAGATCACCAAGCGCAAGTGGGAGGCGGCAGGTGCTGCGGAGAGACAGAGGAACTACCTGGAGGGCCGGTGCGTGGAGTGGCTCCGCAGATACCTGGAGAACGGGAAGGACACGCTGCTGCGCGCAGACCCTCCAAAGGCACATGTGACCCATCACCCCATCTCTGAGCGTGAGGTCACCCTGAGGTGCTGGGCCCTGGGCTTCTACCCTGAGGAGATCTCACTGACCTGGCAGCGCAATGGGGAGGACCAGACCCAGGACATGGAGCTTGTGGAGACCAGGCCTTCAGGGGACGGAAACTTCCAGAAGTGGGCGGCCCTGGTGGTGCCTTCTGGAGAGGAGCAGAAATACACATGCCGAGTGCAGCACGAGGGGCTTCAGGAGCCCCTCACCCTGAAATGGGAACCTCCTCAGCCCTCCTTCCTCACCATGGGCATCATTGTTGGCCTGGTTCTCCTCGTGGTCACTGGAGCTGTGGTGGCTGGAGTTGTGATCTGCATGAAGAAGCGCTCAGGTGAAAAACGAGGGACTTATATCCAGGCTTCAAGCAGTGACAGTGCCCAGGGCTCTGATGTGTCTCTCACGGTTCCTAAAGTGTGA
>BoLA-3*01703
CTCCTGCTGCTCTCGGGGGTCCTGGTCCTGACCGAGACCCGGGCTGGCTCCCACTCGATGAGGTATTTCAGCACCGCCGTGTCCCGGCCCGGCCTCGGGGAGCCCCGGTACCTGGAAGTCGGCTACGTGGACGACACGCAGTTCGTGCGGTTCGACAGCGACGCCCGGAATCCGAGGATGGAGCCGCGGAAGCGGTGGGTGGAGCAGGAGGGGCCGGAGTATTGGGATCGGGAGACGCAAAGGGCCAAGGGCAACGCACAGATTTTCCGAGTGAGCCTGAACAACCTGCGCGGCTACTACAACCAGAGCGAGGCCGGGTCTCACACCTTCCAGTGGATGTACGGCTGCGACGTGGGGCCGGACGGGCGTCTCCGCCGCGGGTTCATGCAGTACGGCTACGACGGCAGAGATTACATCGCCCTGAACGAGGACCTGCGCTCCTGGACCGCGGGGGAGACGGAGGCTCAGATCACCAAGCGCAAGTGGGAGGCGGCAGGTGAGGCGGAGAGACAGAGGAACTACCTGGAGGGCCGGTGCGTGGAGTGGCTCCGCAGATACCTGGAGAACGGGAAGGACACGCTGCTGCGCGCAGACCCTCCAAAGGCACATGTGACCCATCACCCCATCTCTGAGCGTGAGGTCACCCTGAGGTGCTGGGCCCTGGGCTTCTACCCTGAGGAGATCTCACTGACCTGGCAGCGCAATGGGGAGGACCAGACCCAGGACATGGAGCTTGTGGAGACCAGGCCTTCAGGGGACGGAAACTTCCAGAAGTGGGCGGCCCTGGTGGTGCCTTCTGGAGAGGAGCAGAAATACACATGCCGAGTGCAGCACGAGGGGCTTCAGGAGCCCCTCACCCTGAAATGGGAACCTCCTCAGCCCTCCTTCCTCACCATGGGCATCATTGTTGGCCTGGTTCTCCTCGTGGTCACTGGAGCTGTGGTGGCTGGAGTTGTGATCTGCATGAAGAAGCGCTCAGGTGAAAAACGAGGGACTTATATCCAGGCTTCAAGCAGTGACAGTGCCCAGGGCTCTGATGTGTCTCTCACGGTTCCTAAAGTGTGA
>BoLA-3*02701
CCTCCTCCTGCTGCCCTTGGGGGTCCTGGTCCTGACCGAGACCCGGGCTGGCTCCCACTCGATGAGGTATTTCAGCACCGCCGTGTCCCGGCCCGGCTTCGGGGAGCCCCGGTACCTGGAAGTCGGCTACGTGGACGACACGCAGTTCGTGCGGTTCGACAGCGACGCCCGGAATCCGAGGATGGAGCCGCGGACGCGGTGGGTGAAGCAGGAGGGGCCGGAGTATTGGGATCGGAACACGCGAAACGCCAAGGGCAACGCACAGAGTTTCCGAGTGGGCCTGAACACCCTGCGCGGCTACTACAACCAGAGCGAGGCCGGGTCTCACACCCTCCAGTGGATGTCTGGCTGCTACGTGGGGCCGGATGGGCGTCTCCTCCGCGGGTTCATGCAGTACGGCTACGACGGCAGAGATTACCTCGCCCTGAACGAGGACCTGCGCTCCTGGACCGCGGCGGACACGGAGGCTCAGATCACCAAGCGCAAGTGGGAGGCGGAAGGTTATGCTGAGGTACAGAGGAACTACCTGGAGGGCGAATGCGTGGAGTGGCTCCGCAGACACCTGGAGAATGGGAAGGACACGCTGCTGCGCGCAGACCCTCCAAAGGCACATGTGACCCATCACCCCATCTCTGACCGTGAGGTCACCCTGAGGTGCTGGGCCCTGGGCTTCTACCCTGAGGAGATCTCACTGACCTGGCAGCACAATGGGGAGGACCAGACCCAGGACATGGAGCTTGTGGAGACCAGGCCTTCAGGGGATGGAACCTTCCAGAAGTGGGCGGCCCTGGTGGTGCCTTCTGGAGAGGAGCAGAAATACACATGCCGAGTGCAGCACGAGGGGCTTCAGGAGCCCCTCACCCTGAAATGGGAACCTCCTCAGCCCTCCTTCCTCACCATGGGCATCATTGTTGGCCTGGTTCTCCTCGTGGTCACTGGAGCTGTGGTGGCTGGAGTTGTGATCTGCATGAAGAAGCCCTCAGGTGAAAAACGAGGGACTTATATCCAGGCTTTAAGCAGTGACAGTGCCCAGGGCTCTGATGTGTCTCTCACGGTTCCTAAGGTGTGA
>BoLA-3*02702
CATGGGGCCGCGAACCCTCCTCCTGCTGCTCTCGGGGGTCCTGGTCCTGACCGAGACCCGGGCTGGCTCCCACTCGATGAGGTATTTCAGCACCGCCGTGTCCCGGCCCGGCTTCGGGGAGCCCCGGTACCTGGAAGTCGGCTACGTGGACGACACGCAGTTCGTGCGGTTCGACAGCGACGCCCGGAATCCGAGGATGGAGCCGCGGACGCGGTGGGTGAAGCAGGAGGGGCCGGAGTATTGGGATCGGAACACGCGAAACGCCAAGGGCAACGCACAGAGTTTCCGAGTGGGCCTGAACACCCTGCGCGGCTACTACAACCAGAGCGAGGCCGGGTCTCACACCCTCCAGTGGATGTCTGGCTGCTACGTGGGGCCGGACGGGCGTCTCCTCCGCGGGTTCATGCAGTACGGCTACGACGGCAGAGATTACCTCGCCCTGAACGAGGACCTGCGCTCCTGGACCGCGGCGGACACGGAGGCTCAGATCACCAAGCGCAAGTGGGAGGCGGAAGGTTATGCTGAGGTACAGAGGAACTACCTGGAGGGCGAATGCGTGGAGTGGCTCCGCAGACACCTGGAGAATGGGAAGGACACGCTGCTGCGCGCAGACCCTCCAAAGGCACATGTGACCCATCACCCCATCTCTGACCGTGAGGTCACCCTGAGGTGCTGGGCCCTGGGCTTCTACCCTGAGGAGATCTCACTGACCTGGCAGCACAATGGGGAGGACCAGACCCAGGACATGGAGCTTGTGGAGACCAGGCCTTCAGGGGATGGAACCTTCCAGAAGTGGGCGGCCCTGGTGGTGCCTTCTGGAGAGGAGCAGAAATACACATGCCGAGTGCAGCACGAGGGGCTTCAGGAGCCCCTCACCCTGAAATGGGAACCTCCTCAGCCCTCCTTCCTCACCATGGGCATCATTGTTGGCCTGGTTCTCCTCGTGGTCACTGGAGCTGTGGTGGCTGGAGTTGTGATCTGCATGAAGAAGCCCTCAGGTGAAAAACGAGGGACTTATATCCAGGCTTTAAGCAGTGACAGTGCCCAGGGCTCTGATGTGTCTCTCACGGTTCCTAAAGTGTGA
>BoLA-3*03301N
CTCCTGCTGCTCTCGGGGGTCCTGGTCCTGACTGAGACCCGGGCTGGCTCCCACTCCCTGAGGTATTTCAGCACCGCCGTGTCCCGGCCCGGCTTCGGGGAGCCCCGGTACCTGGAAGTCGGCTACGTGGACGACACGCAGTTCGTGCAGTTCGACAGCGACGCCCCGAATCCGAGGATGGAGCCGCGGGCGCGGTGGGTGGAGCAGGAGGGGCCGGAGTATTGGGATCGGAACACGCGAAACGCCAAGGGCAACGCACAGTTTCCGAGTGAACCTGAACACCCTGCGCGGCTACTACAACCAGAGCGAGGCCGGGTCTCACACCCTCCAGTGGATGTCCGGCTGCTACGTGGGGCCGGACGGGCGTCTCCGCCGCGGGTTCATGCAGTACGGCTACGACGGCAGAGATTACCTCGCCCTGAACGAGGACCTGCGCTCCTGGACCGCGGGGGAGACGGAGGCTCAGATCACCAAGCGCAAGTGGGAGGCGGCAGGTTACGCTGAGGTACAGAGGAACTACCTGGAGGGCGAATGCGTGGAGTGGCTCCGCAGATACCTGGAGAACGGGAAGGACACGCTGCTGCGCGCAGACCCTCCAAAGGCACATGTGACCCATCACCCCATCTCTGACCGTGAGGTCACCCTGAGGTGCTGGGCCCTGGGCTTCTACCCTGAAGAGATCTCACTGACCTGGCAGCATGATGGGGAGGACCAGACCCAGGACATGGAGCTTGTGGAGACCAGGCCTTCAGGGGACGGAAGCTTCCAGAAGTGGGCGGCCCTGGTGGTGCCTTCTGGAGAGGAGCAGAGATACACGTGCCATGTGCAGCACGAAGGGCTTCAGGAGCCCCTCACCCTGAGATGGGAACCTCCTCAGCCCTCCTTCCTCACCATGGGCATCATTGTTGGCCTGGTTCTCCTCGTGGTCACTGGAGCTGTGTTGGCTGGAGCTGTGATCAAGATGAAGAAGTGCTCAGGTGAAAAAGGAGGCAATTATATCCAGGCTTCAAGGAGTGACAGTACCCAGGGCTCTGATGTGTCTCTCACGGTTCCTAAAGTGTGA
>BoLA-3*03501
CCTCCTCCTGCTGCTCTCGGGGGTCCTGGTCCTGACCGAGACCGGGGCTGGCTCCCACTCGATGAGGTATTTCTACACCGCCGTGTCCCGGCCCGGCCTCGGGGAGCCCCGCTTCATCAACGTCGGCTACGTGGACGACACGCAGTTCGTGCGGTTCGACAGCGACGCCCCGAATCCGAGGATGGAGCCGCGGGCGCGGTGGGTGGAGCAGGAGGGGCCGGAGTATTGGGATCAGGAGACGCGAAACGCCAAGGGCAACGCACAGACTTTCCGAGTGGGCCTGAACACCCTGCGCGGCTACTACAACCAGAGCGAGGCCGGGTCTCACACCCTCCAGTGGATGTCCGGCTGCGACGTGGGGCCGGACGGGCGCCTTCTCCGCGGGTACGAGCAGTTCGGCTACGACGGCAGAGATTACCTCGCCCTGAACGAGGACCTGCGCTCCTGGACCGCGGCGGACACGGCGGCTCAGATCACCAAGCGCAAGTGGGAGGAGGCAGGTGCTGAGGAGAGACACAGGAACTACCTGGAGGGCACGTGCGTGGAGTGGCTCCGCAGATACCTGGAGAACGGGAAGGACACGCTGCTGCGCGCAGACCCTCCAAAGGCACATGTGACCCATCACCCCATCTCTGACCGTGAGGTCACCCTGAGGTGCTGGGCCCTGGGCTTCTACCCTGAGGACATCTCACTGACCTGGCAGCGCAATGGGGAGGACCAGATGCAGGACATGGAGCTTGTGGAGACCAGGCCTTCAGGGGACGGAAACTTCCAGAAGTGGGCGGCCCTGGTGGTGCCTTCTGGAGAGGAGCAGAAATACACATGCCGAGTGCAGCACGAGGGGCTTCAGGAGCCCCTCACCCTGAAATGGGAACCTCCTCAGCCCTCCTTCCTCACCATGGGCATCATTGTTGGCCTGGTTCTCCTCGTGGTCACTGGAGCTGTGGTGGCTGGAGTTGTGATCTGCATGAAGAAGCGCTCAGGTGAAAAACGAGGGACTTATATCCAGGCTTCAAGCAGTGACAGTGCCCAGGGCTCTGATGTGTCTCTCACGGTTCCTAAAGTGTGA
>BoLA-3*03601
CCTCCTCCTGCTGCTCTCGGGGGTCCTGGTCCTGACCGAGACCCGGGCTGGCTCCCACTCCCTGAGGTATTTCTACACCGGCGTGTCCCGGCCCGGCCTCGGGGAGCCCCGCTTCATCGCCGTCGGCTATGTGGACGACACGCAGTTCGTGCGGTTCGACAGCGACGCCCCGGATCCGAGGATGGAGCCGCGGGCGCGGTGGGTGGAGCAGGAGGGGCCGGAGTATTGGGATCGGAACACGCGAAACGCCAAGGACGCCGCACAGACTTTCCGAGTGAACCTGAACACCCTGCGCGGCTACTACAACCAGAGCGAGGCCGGGTCTCACACCTTCCAGCTGATGTACGGCTGCGACGTGGGGCCGGACGGGCGCCTTCTCCGCGGGTATGAGCAGTACGGCTACGACGGCAGAGATTACATCGCCCTGAACGAGGACCTGCGCTCCTGGACCGCGGCGGACACGGCGGCTCAGATCACCAAGCGCAAGGTGGAGGCGGCAGGTGATGCGGAGGGACACAGGAACTACCTGGAGGGCCGGTGCGTGGAGTGGCTCCGCAGATACCTGGAGAACGGGAAGGACACGCTGCTGCGCGCAGACCCTCCAAAGGCACATGTGACCCATCACCCCATCTCTGGTCGTGAGGTCACCCTGAGGTGCTGGGCCCTGGGCTTCTACCCTGAGGACATCTCACTGACCTGGCAGCGCAATGGGGAGGACCAGACCCAGGACATGGAGCTTGTGGAGACCAGGCCTTCAGGGGACGGAAACTTCCAGAAGTGGGTGGCCCTGGTGGTGCCTTCTGGAGAGGAGCAGAAATACACATGCCGAGTGCAGCATGAGGGGCTTCAGGAGCCCCTCACCCTGAAATGGGAACCTCCTCAGCCCTCCTTCCTCACCATGGGCATCATTGTTGGCCTGGTTCTCCTCGTGGTCACTGGAGCTGTGGTGGCTGGAGTTGTGATCTGCATGAAGAAGCGCTCAGGTGAAAAACGAGGGACTTATATCCAGGCTTCAAGCAGTGACAGTGCCCAGGGCTCTGATGTGTCTCTCACGGTTCCTAAAGTGTGA
>BoLA-3*03701
CCTCCTCCTGCTGCTCTCGGGGGTCCTGGTCCTGACTGAGACCCGGGCTGGCTCCCACTCCCTGAGGTATTTCAGCACCGCCGTGTCCCGGCCCGGCTTCGGGGAGCCCCGGTACCTGGAAGTCGGCTACGTGGACGACACGCAGTTCGTGCGGTTCGACAGCGACGCCCCGAATCCGAGGATGGAGCCGCGGGCGCGGTGGGTGGAGCAGGAGGGGCCGGAGTATTGGGATCGGAACACGCGAAACGCCAAGGGCAACGCACAGAGTTTCCGAGTGGGCCTGAACACCCTGCGCGGCTACTACAACCAGAGCGAGGCCGGGTCTCACACCCTCCAGCTGATGTACGGCTGCTACGTGGGGCCGGACGGGCGTCTCCGCCGCGGGTTCATGCAGGACGCCTACGACGGCAGAGATTACCTCGCCCTGAACGAGGACCTGCGCTCCTGGACCGCGGCGGACACGGCGGCTCAGATCTCCAAACGCAAGCGGGAGGCGGCAGGTGTAGCTGAGGAACAGAGGAACTACCTGGAGGGCCGGTGCGTGGAGTGGCTCCGCAGATACCTGGAGAACGGGAAGGACACGCTGCTGCGCGCAGACCCTCCAAAGGCACATGTGACCCATCACCCCATCTCTCACCGTGAGGTCACCCTGAGGTGCTGGGCCCTGGGCTTCTACCCTGAGGAGATCTCACTGACCTGGCAGCGCAATGGGGAGGACCAGATGCAGGACATGGAGTTTGTGGAGACCAGGCCTTCAGGGGACGGAAACTTCCAGAAGTGGGCGGCCCTGGTGGTGCCTTCTGGAGAGGAGCAGAAATACACATGCCGAGTGCAGCACGAGGGGCTTCAGGAGCCCCTCACCCTGAAATGGGAACCTCCTCAGCCCTCCTTCCTCACCATGGGCATCATTGTTGGCCTGGTTCTCCTCGTGGTCACTGGAGCTGTGGTGGCTGGAGTTGTGATCTGCATGAAGAAGCGCTCAGGTGAAAAACGAGGGACTTATATCCAGGCTTCAAGCAGTGACAGTGCCCAGGGCTCTGATGTGTCTCTCACGGTTCCTAAAGTGTGA
>BoLA-3*03801
CCTCCTCCTGCTGCTCTCGGGGGTCCTGGTCCTGACCGAGACCCGGGCTGGCTCCCACTCGATGAGGTATTTCAACACCGCCGTGTCCCGGCCCGGCTTCGGGGAGCCCCGGTACCTGGAAGTCGGCTACGTGGACGACACGCAGTTCGTGCGGTTCGACAGCGACGCCCCGAATCCGAGGATGGAGCCGCGGGCGCGGTGGGTGGAGCAGGAGGGGCCGGAGTATTGGGATCGGAACACGCGAAACGCCAAGGGCAACGCACAGGATTCCCGAGTGGGCCTGAACACCCTGCGCGGCTACTACAACCAGAGCGAGGCCGGGTCTCACACCCTCCAGTGGATGTACGGCTGCGACGTGGGGCCGGACGGGCGTCTCCGCCGCGGTTTCATGCAGTACGGCTACGACGGTAGAGATTACCTCGCCCTGAACGAGGACCTGCGCTCCTGGACCGCGGTGGAGACGGTGGCTCAGATCTCCAAACGCAAGATGGAGGCGGCAGGTGTAGCTGAGGAACAGAGGAACTACCTGGAGGGCACGTGCGTGGAGTGGCTCCGCAGATACCTGGAGAACGGGAAGGACACGCTGCTGCGCGCAGACCCTCCAAAGGCACATGTGACCCATCACCCCATCTCTGGTCGTGAGGTCACCCTGAGGTGCTGGGCCCTGGGCTTCTACCCTGAAGAGATCTCACTGACGTGGCAGCGCAATGGGGAGGACCAGACCCAGGACATGGAGCTTGTGGAGACCAGGCCTTCAGGGGACGGAACCTTCCAGAAGTGGGCGGCCCTGTTGGTGCCTTCTGGAGAGGAGCAGAAATACACATGCCGAGTGCAGCACGAGGGGCTTCAGGAGCCCCTCACCCTGAAATGGGAACCTCCTCAGCCCTCCTTCCTCACCATGGGCATCATTGTTGGCCTGGTTCTCCTCGTGGTCACTGGAGCTGTGGTGGCTGGAGTTGTGATCTGCATGAAGAAGCGCTCAGGTGAAAAACGAGGGACTTATATCCAGGCTTCAAGCAGTGACAGTGCCCAGGGCTCTGATGTGTCTCTCACGGTTCCTAAAGTGTGA
>BoLA-3*05001
CATGGGGCCGCGAACCCTCCTCCTGCTGCTCTCGGGGGTCCTGGTCCTGACCGAGACCCGGGCTGGCTCCCACTCGATGAGGTATTTCAGCACCGCCGTGTCCCGGCCCGGCCTCGGGGAGCCCCGGTACCTGGAAGTCGGCTACGTGGACGACACGCAGTTCGTGCGGTTCGACAGCGACGCCCCGAATCCGAGGATGGAGCCGCGGACGCGGTGGGTGAAGCAGGAGGGGCCGGAGTATTGGGATCGGAACACGCGAAACGCCAAGGGCAACGCACAGACTTTCCGAGGGAGCCTGAACAACCTGCGCGGCTACTACAACCAGAGCGAGGCCGGGTCTCACACCTTCCAGCTGATGTACGGCTGCGACGTGGGGCCGGACGGGCGTCTCCGCCGCGGGTTCACGCAGTACGGCTACGACGGCAGAGATTACATCGCCCTGAACGAGGAACTGCGCTCCTGGACCGCGGCGGACACGGCGGCTCAGATCACCAAGCGCAAGTGGGAGGCGGCAGGTGAGGCGGAGTCTTGGAGGAACTACCTGGAGGGCACGTGCGTGGAGTGGCTCCGCAGACACCTGGAGAACGGGAAGGACACGCTGCTGCGCGCAGACCCTCCAAAGGCACATGTGACGCATCACCCCATCTCTGACTATGAGGTCACCCTGAGGTGCTGGGCCCTGGGCTTCTACCCTGAGGAGATCTCACTGACCTGGCAGCGCAATGGGGAGGACCAGATGCAGGACATGGAGCTTGTGGAGACCAGGCCTTCAGGGGATGGAAACTTCCAGAAGTGGGCGGCCCTGGTGGTGCCTTCTGGAGAGGAGCAGAAATACACATGCCGAGTGCAGCACGAGGGGCTTCAGGAGCCCCTCACCCTGAAATGGGAACCTCCTCAGCCCTCCTTCCTCACCATGGGCATCATTGTTGGCCTGGTTCTCCTCGTGGTCACTGGAGCTGTGGTGGCTGGAGTTGTGATCTGCATGAAGAAGCGCTCAGGTGAAAAACGAGGGACTTATATCCAGGCTTCAAGCAGTGACAGTGCCCAGGGCTCTGATGTGTCTCTCACGGTTCCTAAAGTGTGA
>BoLA-3*05002
CTCCTGCTGCTCTCGGGGGTCCTGGTCCTGACCGAGACCCGGGCTGGCTCCCACTCGATGAGGTATTTCAGCACCGCCGTGTCCCGGCCCGGCCTCGGGGAGCCCCGGTACCTGGAAGTCGGCTACGTGGACGACACGCAGTTCGTGCGGTTCGACAGCGACGCCCCGAATCCGAGGATGGAGCCGCGGACGCGGTGGGTGAAGCAGGAGGGGCCGGAGTATTGGGATCGGAACACGCGAAACGCCAAGGGCAACGCACAGACTTTCCGAGGGAGCCTGAACAACCTGCGCGGCTACTACAACCAGAGCGAGGCCGGGTCTCACACCTTCCAGTGGATGTACGGCTGCGACGTGGGGCCGGACGGGCGTCTCCGCCGCGGTTTCATGCAGTACGGCTACGACGGCAGAGATTACATCGCCCTGAACGAGGAACTGCGCTCCTGGACCGCGGCGGACACGGCGGCTCAGATCACCAAGCGCAAGTGGGAGGCGGCAGGTGAGGCGGAGAGACAGAGGAACTACCTGGAGGGCACGTGCGTGGAGTGGCTCCGCAGACACCTGGAGAACGGGAAGGACACGCTGCTGCGCGCAGACCCTCCAAAGGCACATGTGACCCATCACCCCATCTCTGACCGTGAGGTCACCCTGAGGTGCTGGGCCCTGGGCTTCTACCCTGAGGAGATCTCACTGACCTGGCAGCGCAATGGGGAGGACCAGATGCAGGACATGGAGCTTGTGGAGACCAGGCCTTCAGGGGACGGAAACTTCCAGAAGTGGGCGGCCCTGGTTGTGCCTTCTGGAGAGGAGCAGAAATACACATGCCGAGTGCAGCACGAGGGGCTTCAGGAGCCCCTCACCCTGAAATGGGAACCTCCTCAGCCCTCCTTCCTCACCATGGGCATCATTGTTGGCCTGGTTCTCCTCGTGGTCACTGGAGCTGTGGTGGCTGGAGTTGTGATCTGCATGAAGAAGCGCTCAGGTGAAAAACGAGGGACTTATATCCAGGCTTCAAGCAGTGACAGTGCCCAGGGCTCTGATGTGTCTCTCACGGTTCCTAAAGTGTGA
>BoLA-3*05101
CATGGGGCCGCGAACCCTCCTCCTGCTGCTCTCGGGGGTCCTGGTCCTGACCGAGACCCGGGCTGGCTCCCACTCGATGAGGTATTTCAGCACCGCCGTGTCCCGGCCCGGCTTCGGGGAGCCCCGGTACCTGGAAGTCGGCTACGTGGACGACACGCAGTTCGTGCGGTTCGACAGCGACGCCCCGAATCCGAGGATGGAGCCGCGGGCGCGGTGGGTGGAGCAGGAGGGGCCGGAGTATTGGGATCGGGAGACGCAAAGGGCCAAGGGCAACGCACAGACTTTCCGAGTGAACCTGAACACCCTGCGCGGCTACTACAACCAGAGCGAGGCCGGGTCTCACACCATCCAGTGGATGTACGGCTGCTACGTGGGGCCGGACGGGCGTTTCCTCCGCGGGTACAGGCAGGACGCTTACGACGGCAGAGATTACATCGCCCTGAACGAGGACCTGCGCTCCTGGACCGCGGGGGACACGGCGGCTCAGATCACCAAGCGCAAGTGGGAGGAGGCAGGTGCTGCGGAGGGCGAGAGGAACTACCTGGAGGGCACGTGCGTGGAGTGGCTCCGCAGATACCTGGAGAACGGGAAGGACGCGCTGCTGCGCGCAGACCCTCCAAAGGCACATGTGACCCATCACCCCATCTCTGGTCGTGAGGTCACCCTGAGGTGCTGGGCCCTGGGCTTCTACCCTGAGGACATCTCACTGACCTGGCAGCGCAATGGGGAGGACCAGACCCAGGACATGGAGCTTGTGGAGACCAGGCCTTCAGGGGACGGAAACTTCCAGAAGTGGGTGGCCCTGGTGGTGCCTTCTGGAGAGGAGCAGAAATACACATGCCGAGTGCAGCATGAGGGGCTTCAGGAGCCCCTCACCCTGAAATGGGAACCTCCTCAGCCCTCCTTCCTCACCATGGGCATCATTGTTGGCCTGGTTCTCCTCGTGGTCACTGGAGCTGTGGTGGCTGGAGTTGTGATCTGCATGAAGAAGCGCTCAGGTGAAAAACGAGGGACTTATATCCAGGCTTCAAGCAGTGACAGTGCCCAGGGCTCTGATGTGTCTCTCACGGTTCCTAAAGTGTGA
>BoLA-3*05201
CATGGGGCCGCGAACCCTCCTCCTGCTGCTCTCGGGGGTCCTGGTCCTGACCGAGACCCGGGCTGGCTCCCACTCCCTGAGGTATTTCTACACCGCCGTGTCCCGGCCCGGCCTCGGGGAGCCCCGCTTCATCTCCGTCGGCTACGTGGACGACACGCAGTTCGTGCGGTTTGACAGCGACGCCCCGAATCCGAGGATGGAGCCGCGGGCGCGGTGGGTGGAGCAGGAGGGGCCGGAGTATTGGGATCGGGAGACGCGAAACTCCAAGGACACTGCACAGGGTTTCCGAGTGGACCTGAACACCCTGCGCGGCTACTACAACCAGAGCGAGGCCGGGTCTCACACCCTCCAGCTGATGTACGGCTGCTACGTGGGGCCGGACGGGAGTCTCCGCCGCGGGTTCACGCAGTACGGCTACGACGGCAGAGATTACCTCGCCCTGAACGAGGACCTGCGCTCCTGGACCGCGGTGGAGACGATGGCTCAGATCTCCAAACGCAAGGTGGAGGCGGCCGGTGTAGCTGAGAAACAGAGGAACTACCTGGAGGGCCGGTGCGTGGAGTGGCTCCGCAGATACCTGGAGAACGGGAAGGACACGCTGCTGCGCGCAGACCCTCCAAAGGCACATGTGACCCGTCACCCGATCTCTGGTCGTGAGGTCACCCTGAGGTGCTGGGCCCTGGGCTTCTACCCTGAAGAGATCTCACTGACCTGGCAGCGCAATGGGGAGGACCAGACCCAGGACATGGAGCTTGTGGAGACCAGGCCTTCAGGGGACGGAAACTTCCAGAAGTGGGCGGCCCTGTTGGTGCCTTCTGGAGAGGAGCAGAAATACACATGCCAAGTGCAGCACGAGGGGCTTCAGGAGCCCCTCACCCTGAAATGGGAACCTCCTCAGCCCTCCTTCCTCACCATGGGCATCATTGTTGGCCTGGTTCTCCTCGTGGTCACTGGAGCTGTGGTGGCTGGAGTTGTGATCTGCATGAAGAAGCGCTCAGGTGAAAAACGAGGGACTTATATCCAGGCTTCAAGCAGTGACAGTGCCCAGGGCTCTGATGTGTCTCTCACGGTTCCTAAAGTGTGA
>BoLA-3*05301
CATGGGGCCGCGAACCCTCCTCCTGCTGCTCTCGGGGGTCCTGGTCCTGACTGAGACCCGGGCTGGCTCCCACTCCCTGAGGTATTTCAGCACCGCCGTGTCCCGGCCCGGCTTCGGGGAGCCCCGGTACCTGGAAGTCGGCTACGTGGACGACACGCAGTTCGTGCAGTTCGACAGCGACGCCCCGAATCCGAGGATGGAGCCGCGGGCGCGGTGGGTGGAGCAGGAGGGGCCGGAGTATTGGGATCGGAACACGCGAAACGCCAAGGGCAACGCACAGAGTTTCCGAGTGAACCTGAACACCCTGCGCGGCTACTACAACCAGAGCGAGGCCGGGTCTCACACCCTCCAGTGGATGTCTGGCTGCGACGTGGGGCCGGACGGGCGTCTCCGCCGCGGGTTCATGCAGTACGGCTACGACGGTAGAGATTACCTCGCCCTGAACGAGGACCTGCGCTCCTGGACCGCGGGGGAGACGGAGGCTCAGATCACCAAGCGCAAGTGGGAGGCGGCAGGTTATGCTGAGGTACAGAGGAACTACCTGGAGGGCGAATGCGTGGAGTGGCTCCGCAGATACCTGGAGAACGGGAAGGACACGCTGCTGCGCGCAGACCCTCCAAAGGCACATGTGACCCATCACCCCATCTCTGACCGTGAGGTCACCCTGAGGTGCTGGGCCCTGGGCTTCTACCCTGAAGAGATCTCACTGACCTGGCAGCATGATGGGGAGGACCAGACTCAGGACATGGAGCTTGTGGAGACCAGGCCTTCAGGGGACGGAAACTTCCAGAAGTGGGTGGCCCTGGTGGTGCCTTCTGGAGAGGAGCAGAAATACACATGCCGAGTGCAGCATGAGGGGCTTCAGGAGCCCCTCACCCTGAAATGGGAACCTCCTCAGCCCTCCTTCCTCACCATGGGCATCATTGTTGGCCTGGTTCTCCTCGTGGTCACTGGAGCTGTGGTGGCTGGAGTTGTGATCTGCATGAAGAAGCGCTCAGGTGAAAAACGAGGGACTTATATCCAGGCTTCAAGCAGTGACAGTGCCCAGGGCTCTGATGTGTCTCTCACGGTTCCTAAAGTGTGA
>BoLA-3*05801
CTCCTGCTGCTCTCGGGGGTCCTGGTCCTGACTGAGACCCGGGCTGGCTCCCACTCGATGAGGTATTTCAGCACCGCCGTGTCCCGGCCCGGCTTCGGGGAGCCCCGGTACCTGGAAGTCGGCTACGTGGACGACACGCAGTTCGTGCGGTTCGACAGCGACGCCCCGAATCCGAGGATGGAGCCGCGGGCGCGGTGGGTGGAGCAGGAGGGGCCGGAGTATTGGGATCGGGAGACGCAAAGGGCCAAGGGCAACGCACAGACTTTCCGAGTGGGCCTGAACACCCTGCGCGGCTACTACAACCAGAGCGAGGCCGGGTCTCACACCCTCCAGTGGATGTACGGCTGCTACGTGGGGCCGGACGGGCGTCTCCGCCGCGGGTTCATGCAGGACGCCTACGACGGCAGAGATTACATCGCCCTGAACGAGGACCTGCGCTCCTGGACCGCGGCGGACACGGCGGCTCAGATCTCCAAACGCAAGCGGGAGGCGGCAGGTGTAGCTGAGGAACAGAGGAACTACCTGGAGGGCCGGTGCGTGGAGTGGCTCCGCAGATACCTGGAGAACGGGAAGGACACGCTGCTGCGCGCAGACCCTCCAAAGGCACATGTGACCCATCACCCCATCTCTGACCGTGAGGTCACCCTGAGGTGCTGGGCCCTGGGCTTCTACCCTGAGGAGATCTCACTGACCTGGCAGCGCAATGGGGAGGACCAGATGCAGGACATGGAGCTTGTGGAGACCAGGCCTTCAGGGGACGGAAACTTCCAGAAGTGGGCGGCCCTGGTGGTGCCTTCTGGAGAGGAGCAGAAATACACATGCCGAGTGCAGCACGAGGGGCTTCAGGAGCCCCTCACCCTGAAATGGGAACCTCCTCAGCCCTCCTTCCTCACCATGGGCATCATTGTTGGCCTGGTTCTCCTCGTGGTCACTGGAGCTGTGGTGGCTGGAGTTGTGATCTGCATGAAGAAGCGCTCAGGTGAAAAACGAGGGACTTATATCCAGGCTTCAAGCAGTGACAGTGCCCAGGGCTCTGATGTATCTCTCACGGTTCCTAAAGTGTGA
>BoLA-3*05901
CTCCTGCTGCTCTCGGGGGTCCTGGTCCTGACCGAGACCCGGGCTGGCTCCCACTCGATGAGGTATTTCAGCACCGCCGTGTCCCGGCCCGGCTTCGGGGAGCCCCGGTACCTGGAAGTCGGCTACGTGGACGACACGCAGTTCGTGCGGTTCGACAGCGACGCCCGGAATCCGAGGATGGAGCCGCGGACGCGGTGGGTGAAGCAGGAGGGGCCGGAGTATTGGGATCGGAACACGCGAAACGCCAAGGGCAACGCACAGAGTTTCCGAGTGGGCCTGAACACCCTGCGCGGCTACTACAACCAGAGCGAGGCCGGGTCTCACACCCTCCAGTGGATGTCTGGCTGCTACGTGGGGCCGGACGGGCGTCTCCTCCGCGGGTTCATGCAGTTCGCCTACGACGGCAGAGATTACCTCGCCCTGAACGAGGACCTGCGCTCCTGGACCGCGGCGGACACGGAGGCTCAGATCACCAAGCGCAAGTGGGAGGCGGAAGGTTATGCTGAGGTACAGAGGAACTACCTGGAGGGCCGGTGCGTGGAGTGGCTCCGCAGACACCTGGAGAATGGGAAGGACACGCTGCTGCGCGCAGACCCTCCAAAGGCACATGTGACCCATCACCCCATCTCTCACCGTGAGGTCACCCTGAGGTGCTGGGCCCTGGGCTTCTACCCTGAGGAGATCTCACTGACCTGGCAGCGCAATGGGGAGGACCAGATGCAGGACATGGAGCTTGTGGAGACCAGGCCTTCAGGGGACGGAAACTTCCAGAAGTGGGCGGCCCTGGTTGTGCCTTCTGGAGAGGAGCAGAAATACACATGCCGAGTGCAGCACGAGGGGCTTCAGGAGCCCCTCACCCTGAAATGGGAACCTCCTCAGCCCTCCTTCCTCACCATGGGCATCATTGTTGGCCTGGTTCTCCTCGTGGTCACTGGAGCTGTGGTGGCTGGAGTTGTGATCTGCATGAAGAAGCCCTCAGGTGAAAAACGAGGGACTTATATCCAGGCTTCAAGCAGTGACAGTGCCCAGGGCTCTGATGTGTCTCTCACGGTTCCTAAAGTGTGA
>BoLA-3*06501
CTCCTGCTGCTCTCGGGGGTCCTGGTCCTGACCGAGACCCGGGCTGGCTCCCACTCGATGAGGTATTTCAGCACCGCCGTGTCCCGGCCCGGCTTCGGGGAGCCCCGGTACCTGGAAGTCGGCTACGTGGACGACACGCAGTTCGTGCGGTTCGACAGCGACGCCCCGAATCCGAGGATGGAGCCGCGGGCGCGGTGGGTGGAGCAGGAGGGGCCGGAGTATTGGGATCAGGAGACGCGAAAGGCCAAGGGCACCGCACAGTCTTCCCGAGTGGGCCTGAACACCCTGCGCGGCTACTACAACCAGAGCGAGGCCGGGTCTCACACCCTCCAGGCGATGTACGGCTGCGACGTGGGGCCGGACGGGCGTCTCCGCCGCGGTTTCATGCAGTTCGGCTACGACGGTAGAGATTACCTCGCCCTGAACGAGGACCTGCGCTCCTGGACCGCGGTGGAGACGGTGGCTCAGATCTCCAAACGCAAGATGGAGGCGGCAGGTGTAGCTGAGGAACAGAGGAACTACCTGGAGGGCGAGTGCGTGGAGTGGCTCCGCAGATACCTGGAGAATGGGAAGGACACGCTGCTGCGCGCAGACCCTCCAAAGGCACATGTGACCCATCACCCCATCTCTGGTCGTGAGGTCACCCTGAGGTGCTGGGCCCTGGGCTTCTACCCTGAAGAGATCTCACTGACGTGGCAGCGCAATGGGGAGGACCAGACCCAGGACATGGAGCTTGTGGAGACCAGGCCTTCAGGGGACGGAACCTTCCAGAAGTGGGCGGCCCTGTTGGTGCCTTCTGGAGAGGAGCAGAAATACACATGCCGAGTGCAGCACGAGGGGCTTCAGGAGCCCCTCACCCTGAAATGGGAACCTCCTCAGCCCTCCTTCCTCACCATGGGCATCATTGTTGGCCTGGTTCTCCTCGTGGTCACTGGAGCTGTGGTGGCTGGAGTTGTGATCTGCATGAAGAAGCGCTCAGGTGAAAAACGAGGGACTTATATCCAGGCTTCAAGCAGTGACAGTGCCCAGGGCTCTGATGTGTCTCTCACGGTTCCTAAAGTGTGA
>BoLA-3*06601
CTCCTGCTGCTCTCGGGGGTCCTGGTCCTGACCGAGACCCGGGCTGGCTCCCACTCCCTGAGGTATTTCTACACCGCCGTGTCCCGGCCCGGCCTCGGGGAGCCCCGGTACCTGGAAGTCGGCTACGTGGACGACACGCAGTTCGTGCGGTTCGACAGCGACGCCCCGAATCCGAGGATGGAGCCGCGGACGCGGTGGGTGAAGCAGGAGGGGCCGGAGTATTGGGATCAGGAGACGCGAAAGGCCAAGGACACCGCACAGACTTTCCGAGTGGACCTGAACACCCTGCGCGGCTACTACAACCAGAGCGAGGCCGGGTCTCACACCCTCCAGCTGATGTACGGCTGCTACGTGGGGCCGGACGGGCGCCTCCTCCGCGGGTTCACGCAGTACGGCTACGACGGCAGAGATTACCTCGCCCTGAACGAGGACCTGCGCTCCTGGACCGCGGTGGAGACGGCGGCTCAGATCTCCAAACGCAAGATGGAGGCGGCAGGTGAGGAGGAGAGATTCAGGAACTACCTGGAGGGCACGTGCGTGGAGTGGCTCCGCAGATACCTGGAGAACGGGAAGGACACGCTGCTGCGCGCAGACCCTCCAAAGGCACATGTGACCCATCACCCGATCTCTGGTCATGAGGTCACCCTGAGGTGCTGGGCCCTGGGCTTCTACCCTGAGGACATCTCACTGACCTGGCAGCGCAATGGGGAGGACCAGATGCAGGACATGGAGCTTGTGGAGACCAGGCCTTCAGGGGACGGAAACTTCCAGAAGTGGGCGGCCCTGGTGGTGCCTTCTGGAGAGGAGCAGAAATACACATGCCGAGTGCAGCACGAGGGGCTTCAGGAGCCCCTCACCCTGAAATGGGAACCTCCTCAGCCCTCCTTCCTCACCATGGGCATCATTGTTGGCCTGGTTCTCCTCGTGGTCACTGGAGCTGTGGTGGCTGGAGTTGTGATCTGCATGAAGAAGCGCTCAGGTGAAAAACGAGGGACTTATATCCAGGCTTCAAGCAGTGACAGTGCCCAGGGCTCTGATGTGTCTCTCACGGTTCCTAAAGTGTGA
>BoLA-3*06602
CTCCTGCTGCTCTCGGGGGTCCTGGTCCTGACCGAGACCCGGGCTGGCTCCCACTCCCTGAGGTATTTCTACACCGCCGTGTCCCGGCCCGGCCTCGGGGAGCCCCGGTACCTGGAAGTCGGCTACGTGGACGACACGCAGTTCGTGCGGTTCGACAGCGACGCCCCGAATCCGAGGATGGAGCCGCGGACGCGGTGGGTGAAGCAGGAGGGGCCGGAGTATTGGGATCAGGAGACGCGAAAGGCCAAGGACACCGCACAGACTTTCCGAGTGGACCTGAACACCCTGCGCGGCTACTACAACCAGAGCGAGGCCGGGTCTCACACCCTCCAGCTGATGTACGGCTGCTACGTGGGGCCGGACGGGCGCCTCCTCCGCGGGTTCACGCAGTTCGGCTACGACGGCAGAGATTACCTCGCCCTGAACGAGGACCTGCGCTCCTGGACCGCGGTGGAGACGGCGGCTCAGATCTCCAAACGCAAGATGGAGGCGGCAGGTGAGGAGGAGAGATTCAGGAACTACCTGGAGGGCACGTGCGTGGAGTGGCTCCGCAGATACCTGGAGAACGGGAAGGACACGCTGCTGCGCGCAGACCCTCCAAAGGCACATGTGACCCATCACCCGATCTCTGGTCATGAGGTCACCCTGAGGTGCTGGGCCCTGGGCTTCTACCCTGAGGACATCTCACTGACCTGGCAGCGCAATGGGGAGGACCAGATGCAGGACATGGAGCTTGTGGAGACCAGGCCTTCAGGGGACGGAAACTTCCAGAAGTGGGCGGCCCTGGTGGTGCCTTCTGGAGAGGAGCAGAAATACACATGCCGAGTGCAGCACGAGGGGCTTCAGGAGCCCCTCACCCTGAAATGGGAACCTCCTCAGCCCTCCTTCCTCACCATGGGCATCATTGTTGGCCTGGTTCTCCTCGTGGTCACTGGAGCTGTGGTGGCTGGAGTTGTGATCTGCATGAAGAAGCGCTCAGGTGAAAAACGAGGGACTTATATCCAGGCTTCAAGCAGTGACAGTGCCCAGGGCTCTGATGTGTCTCTCACGGTTCCTAAAGTGTGA
>BoLA-3*06801
CTCCTGCTGCTCTCGGGGGTCCTGGTCCTGACCGAGACCCGGGCTGGCTCCCACTCCCTGAGGTATTTCAGCACCGCCGTGTCCCGGCCCGGCCTCGGGGAGCCCCGCTTCATCATCGTCGGCTACGTGGACGACACGCAGTTCGTGCGGTTCGACAGCGACGCCGGGGATCCGAGAGTGGAGCCGCGGGCGCGGTGGGTGGAGCAGGAGGGGCCGGAGTATTGGGATCAGAACACGCGAAACGCCAAGGGCACCGCACAGACTTTCCGAGCGAACCTGAACACCCTGCGCGGCTACTACAACCAGAGCGAGGCCGGGTCTCACACCCTCCAGCTGATGTACGGCTGCGACGTGGGGCCGGACGGGCGTCTCCGCCGCGGGTTCATGCAGTACGGCTACGACGGCAGAGATTACCTCGCCCTGAACGAGGACCTGCGCTCCTGGACCGCGGCGGACACGGCGGCTCAGATCACCAAGCGCAAGTGGGAGGAGGCAGGTGCTGAGGAGAGACACACGAACTACCTGGAGGGCGAGTGCGTGGAGTGGCTCCGCAGATACCTGGAGAACGGGAAGGACACGCTGCTGCGCGCAGACCCTCCAAAGGCACATGTGACCCATCACCCCATCTCTGGTCGTGAGGTCACCCTGAGGTGCTGGGCCCTGGGCTTCTACCCTGAGGACATCTCACTGACCTGGCAGCGCAATGGGGAGGACCAGACCCAGGACATGGAGCTTGTGGAGACCAGGCCTTCAGGGGACGGAAACTTCCAGAAGTGGGTGGCCCTGGTGGTGCCTTCTGGAGAGGAGCAGAAATACACATGCCGAGTGCAGCATGAGGGGCTTCAGGAGCCCCTCACCCTGAAATGGGAACCTCCTCAGCCCTCCTTCCTCACCATGGGCATCATTGTTGGCCTGGTTCTCCTCGTGGTCACTGGAGCTGTGGTGGCTGGAGTTGTGATCTGCATGAAGAAGCGCTCAGGTGAAAAACGAGGGACTTATATCCAGGCTTCAAGCAGTGACAGTGCCCAGGGCTCTGATGTGTCTCTCACGGTTCCTAAAGTGTGA
>BoLA-3*07301
CTCCTGCTGCTCTCGGGGGTCCTGGTCCTGACCGAGACCCGGGCGGGCTCCCACTCCCTGAGGTATTTCTACACCGCCGTGTCCCGGCCCGGCCTCGGGGAGCCCCGCTTCATCATCGTCGGCTACGTGGACGACACGCAGTTCGTGCGGTTCGACAGCGACGCCCCGAATCCGAGGATCGAGCCGCGGGCGCGGTGGGTGGAGCAGGAGGGGCCGGAGTATTGGGATCAGGAGACGCGAATCTCCAAGGACACTGCACAGAGTTTCCGAGTGAGCCTGAACAACCTGCGCGGCTACTACAACCAGAGCGAGGCCGGGTCTCACACCCTCCAGTGGATGTACGGCTGCTACGTGGGGCCGGACGGGAGTCTCCGCCGCGGGTTCACGCAGTACGGCTACGACGGGAGAGATTACCTCGCCCTGAACGAGGACCTGCGCTCCTGGACCGCGGTGGAGATGGTGGCTCAGATCTCCAAACGCAAGATGGAGGCGGCAGGTGTAGCTGAGGAACAGAGGAACTACCTGGAGGGCGAATGCGTGGAGTGGCTCCGCAGATACCTGGAGAACGGGAAGGACACGCTGCTGCGCGCAGACCCTCCAAAGGCACATGTGACCCATCACCCCATCTCTGGTCGTGAGGTCACCCTGAGGTGCTGGGCCCTGGGCTTCTACCCTGAAGAGATCTCACTGACCTGGCAGCGCAATGGGGAGGACCAGACCCAGGACATGGAGCTTGTGGAGACCAGGCCTTCAGGGGACGGAAACTTCCAGAAGTGGGCGGCCCTGTTGGTGCCTTCTGGAGAGGAGCAGAAATACACATGCCGAGTGCAGCACGAGGGGCTTCAGGAGCCCCTCACCCTGAAATGGGAACCTCCTCAGACCTCCTTCCTCACCATGGGCATCATTGTTGGCCTGGTTCTCCTCGTGGTCACTGGAGCTGTGGTGGCTGGAGTTGTGATCTGCATGAAGAAGCGCTCAGGTGAAAAACGAGGGACTTATATCCAGGCTTCAAGCAGTGACAGTGCCCAGGGCTCTGATGTGTCTCTCACGGTTCCTAAAGTGTGA
>BoLA-4*02401
CATGGGGCCGCGAACCCTCCTCCTGCTACTCTCGGGGGTCCTGGTCCTGACCGAGACCCGGGCAGGCTCCCACTCCCTGAGGTATTTCAGCACCGCCGTGTCCCGGCCCGGCCTCGAGGAGCCCCGCTTTATCATCGTCGGCTACGTGGACGACACGCAGTTCGTGCGGTTCGACAGCGACTCCCCGAATCCGAGGGCAGAACCGCGGGCGCCGTGGATGGAGCAGGAGGGGCCGGAGTATTGGGATGAGCAGACGCGAATAGTCAAGGACACCGCACAGACTTTCCGGGCGAACCTGAACACCGCACTCGGCTACTACAACCAGAGCGAGGCCGGGTCTCACAATATCCAGGCGATGTACGGCTGCGACGTGGGGTCGGACGGGAGTTTCCTCCGCGGGTACAGTCAGGACGCCTACGACGGCAGAGATTACATCGCCCTGAACGAGGACCTGCGCTCCTGGACCGCGGCGGACACGGCGGCTCAGATCACCAAGCGCAAGTGGGAGGCGGAAGGTTATGCTGAGTCTTTGAGGAACTACCTGGAGGGCACGTGCGTGGAGTGGCTCCGCAGATACCTGGAGAACGGGAAGGACACGCTGCTGCGCGCAGACCCTCCAAAGGCACATGTGACCCATCACTCCATCTCTGGTCGTGAGGTCACCCTGAGGTGCTGGGCCCTGGGCTTCTACCCTGAGGAGATCTCACTGACCTGGCAGCGCAAGGGGGAGGACCAGACCCAGGAAATGGAGCTTGTGGAGACCAGGCCTTCAGGGGACGGAAACTTCCAGAAGTGGGCAGCCCTGGTGGTGCCCTCTGGAGAGGAGCAGAAATACACGTGCCGTGTGCAGCACAAGGGGCTTCAGGAGCCCCTCACCCTGAGATGGGAACCTCCTCAGACCTCCTTCCTCACCATGGGCATCATTGTTGGCCTGGTTCTCCTCGTTGTCACTGGAGTTGTGGTGGCTGGAGCTGTGATCTGGATGAAGAGGCGCTCAGGTGAAAAAGGAGGGAATTATATCCAGGCTTCAAGCAGTGACAGTGCCCAGGGCTCTGATGTGTCTCTCACGGTTCCTAAAGTGTGA
>BoLA-4*02402
CCCTCCTCCTGCTACTCTCGGGGGTCCTGGTCCTGACCGAGACCCGGGCAGGCTCCCACTCCCTGAGGTATTTCAGCACCGCCGTGTCCCGGCCCGGCCTCGAGGAGCCCCGCTTTATCATCGTCGGCTACGTGGACGACACGCAGTTCGTGCGGTTCGACAGCGACTCCCCGAATCCGAGGGCAGAACCACGGGCGCCGTGGATGGAGCAGGAGGGGCCGGAGTATTGGGATGAGGAGACGCGAATAGTCAAGGACACCGCACAGACTTTCCGGGCGAACCTGAACACCGCACTCGGCTACTACAACCAGAGCGAGGCCGGGTCTCACACCCTCCAGCCGATGTACGGCTGCGACGTGGGGTCGGACGGGAGTTTCCTCCGCGGGTACAGTCAGGACGCCTACGACGGCAGAGATTACATCGCCCTGAACGAGGACTTGCGCTCCTGGACCGCGGCGGACACGGCGGCTCAGATCACCAAGCGCAAGTGGGAGGCGACAGGTTATGCTGAGTCTTTGAGGAACTACCTGGAGGGCACGTGCGTGGAGTGGCTCCGCAGATACCTGGAGAACGGGAAGGACACGCTGCTGCGCGCAGACCCTCCAAAGGCACATGTGACCCATCACTCCATCTCTGGTCGTGAGGTCACCCTGAGGTGCTGGGCCCTGGGCTTCTACCCTGAGGAGATCTCACTGACCTGGCAGCGCAAGGGGGAGGACCAGACCCAGGAAATGGAGCTTGTGGAGACCAGGCCTTCAGGGGACGGAAACTTCCAGAAGTGGGCAGCCCTGGTGGTGCCTTCTGGAGAGGAGCAGAAATACACGTGCCGTGTGCAGCACAAGGGGCTTCAGGAGCCCCTCACCCTGAGATGGGAACCTCCTCAGACCTCCTTCCTCACCATGGGCATCATTGTTGGCCTGGTTCTCCTCGTTGTCACTGGAGTTGTGGTGGCTGGAGCTGTGATCTGGATGAGGAAGCGCTCAGGTGAAAAAGGAGGGAATTATATCCAGGCTTCAAGCAGTGACAGTGCCCAGGGCTCTGATGTGTCTCTCACGGTTCCTAAAGTGTGA
>BoLA-4*06301
CTCCTGCTGCTCTCGGGGGTCCTGGTCCTGACCGAGACCCGGGCGGGCTCCCACTCCCTGAAGTATTTCTACACCGCCGTGTCCCGACCCGGCCTCGGGGAGCCCCGCTTCATCTCTGTCGGCTACGTGGACGACACGGAGTTCGTGCGGTTCGACAGCGACGCCCCGGATCCGAGGACTGAGCCGCGGGTGAGGTGGATGGAGCAGGAGGGGCCGGAGTATTGGGATCGGGAGACGCGAAACTTCAAGGAAACCGCACAGACTTTCCGAGTGAACCTGAACACCCTGCGCGGCTACTACAACCAGAGCGAGGCCGGGTCTCACAATATCCAGCTGATGTACGGCTGCGACGTGGGGCCGGACGGGCGCCTCCTCCGCGGGTTCACGCAGTTCGGCTACGACGGCAGAGATTACCTCGCCCTGAACGAGGACCTGCGCTCCTGGACCGCGGCGGACACGGCGGCTCAGATCAGCAAGCGCAAGCGGGAGGCGGCAGGTGCTGCGGAGGGACTCAGGAACTACCTGGAGGGCCGGTGCGTGGAGGGGCTCCGCAGATACCTGGAGAACGGGAAGGACGCGCTGCTGCGCGCAGACCCTCCAAAGGCACATGTGACCCATCACCCCATCTCTGGTCGTGAGGTCACCCTGAGGTGCTGGGCCCTGGGCTTCTACCCTGAGGAGATTTCACTGACCTGGCAGCGTGAGGGGGAGGACCAGACCCAGGACATGGAGCTTGTGGAGACCAGGCCTTCAGGGGATGGAACCTTCCAGAAGTGGGCGGCCCTGTTGGTGCCTTCTGGAGAGGAACAGAGATACAGGTGCCGTGTGCAGCACGAGGGACTTCCGGAGCCCCTCACCCTGAGATGGGAACCTCCTCAGACCTCCTTCCTCACCATGGGCATCATTGTTGGTCTGGTTCTCCTTGTGGTCACTGGAGCTGTGGTGGCTGGAGCTGTGATCTGGAGGAAGAAGCACTCAGGTGAAAAAGGAGGGAATTATATCCAGGCTTCAGGGAGTGACAGTGCCCAGGGCTCTGATGTGTCTCTCACGGTTCCTAAAGTGTGA
>BoLA-5*00301
TCCAGCTGCTCTCGGGGGCCCTGGTCCTGACCGAGACCTTGGCTGGCTCCCACTCCCTGAGGTATTTCCTCACCGCCGTGTCCCGGCCCGGCGTCAGGGAGCCCCGCTTCATCATCGTCGGCTACGTGGACGACTTGCAGTTCGTGCGGTTCGACAGCGACGCCGGGGATCCGAGAGTGGAGCCGCGGGCGCGGTGGGTGGAGAAAGAGGGGCCCGAGTATTGGGATGAGGAGACGTGGAGAGCCAAGGACCACGCACAATTTTTCCGACGGGGCCTGAACGCCCTGCGCGGCTACTATAACCAGAGCGAGGCCGGGTCTCACACTTTCCAGGAGATGTACGGCTGCTACGTGGGGCCGGACGGGCGCCTCCTCCGCGGCTATGAGCAGTTCGGCTACGAAGGCAGAGATTACATCGCCCTGAACGGAGACCTGCACTCCTGGACCGCGGCGGACACGGCGGCTCAGATCTCCAAACGCAAGTGGGAGGCAGCGGGTTCTACGGACTTTTACAGGAACTACCTTGAGGGCGAGTGCGTGGAGTGGCTCCGCAGATACCTGGAGAACGGGAAGGACACGTTGCTGCGCGCAGACCCTCCAAAGGCACATGTGACCCATCACCCCATCTCTGAGCGTGAGGTCACCCTGAGGTGCTGGGCCCTGGGCTTCTACCCTGAGGAGATCTCACTGACCTGGCAGCATGATGGGGAGGACCAGACCCAGGACATGGAGCTTGTGGAGACCAGGCCTTCAGGGGATGGAACCTTCCAGAAGTGGGTGGCCCTGGTGGTGCCTTCTGGAGAAGAGCAGAGATACACGTGCCGTGTGCAGCACGAGGGGCTTCAGGAGCCCCTCACCCTGAGATGGGAACCTCCTCAGACCTCCTTCCTCACCATGGGCATCATTGTTGGTCTGGTTCTCCTTGTCACTGGAGCTGTGGTGGCTGGATTTGTGATCTGGATGAAGAAGCGCTCAGGTGAAAAAGGAGGGAATTATATCCAGGCTTCAAGCAGTGCCAGTGCCCGGGGCTCTGATGTGTCTCTCACGGTTCCTAAAGTGTGA
>BoLA-5*03901
CCTCCTCCTGCTGCTCTCGGGGGTCCTGGTCCTGACCGAGACCCGGGCTGGCTCCCACTCCCTGAGGTATTTCTACACCGCCGTGTCCCGGCCCGGCCTCGGGGAGCCCCGCTTCATCATTGTCGGCTATGTGGACGACACGCAGTTCGTGCGGTTCGACAGCGACGCCGGGGATCCGAGAGTGGAGCCGCGGGCGCGGTGGGTGGAGCAGGAGGGGCCCGAGTATTGGGATCAGGAGACGCGAAAGGCCAAGGACACCGCACAATTTTTCCGACTGGGCCTGAACACCCTGCGCGGCTACTACAACCAGAGCGAGGCCGGGTCTCACACCCTCCAGTGGATGTGCGGCTGCGACGTGGGGCCGGATGGGCGTCTCCGCCGCGGGTTCTGGCAGTTCGGCTACGAAGGCAGAGATTACCTCGCCCTGAACGAGGACCTGCGCTCCTGGACCGCGGCGGACACGGCGGCTCAGATCACCAAGCGCAAGTGGGAGGCGGCAGATAATGCGGAGGGCGAGAGGAACTACCTGGAGGGCGAGTGCGTGGAGTGGCTCCCCAGATACCTGGAGAACGGGAAGGACACGCTGCTGCGCGCAGACCCTCCAAAGGCACATGTGACCCATCACCCCATCTCTGGTCGTGAGGTCACCCTGAGGTGCTGGGCCCTGGGCTTCTACCCTGAAGAGATCTCACTGACCTGGCAGCGCAATGGGGAGGACCAGACCCAGGACATGGAGCTTGTGGAGACCAGGCCTTCAGGGGATGGAACCTTCCAGAAGTGGGCAGCCCTGGTGGTGCCTTCTGGAGAGGAGCAGAGATACACGTGCAGTGTGCAGCATGAGGGGCTTCAGGAGCCCCTCACCCTGAGATGGGAACCTCCTCAGACCTCCTTCCTCACCATGGGCATCATTGTTGGTCTGGTTCTCCTTGTCACTGGAGCTGTGGTGGCTGGATTTGTGATCTGGATGAAGAAGCGCTCAGGTGAAAAAGGAGGCAATTATATCCAGGCTTCAAGGAGTGACAGTGCCCAGGGCTCTGATGTGTCTCTCACGGTTCCTAAAGTGTGA
>BoLA-5*06401
CTCCTGCTGCTCTCGGGGGTCCTGGTCCTGACCGAGACCCGGGCTGGCTCCCACTCCCTGAGGTATTTCTACACCGCCGTGTCCCGGCCCGGCCTCGGGGAGCCCCGCTTCATCATTGTCGGCTATGTGGACGACACGCAGTTCGTGCGGTTCGACAGCGACGCCGGGGATCCGAGAGTGGAGCCGCGGGCGCGGTGGGTGGAGCAGGAGGGGCCGGAGTATTGGGATCAGGAGACGCGAAAGGCCAAGGACCACGCACAGACTTTCCGGGCGAACCTGAACACCCTGCGCGGCTACTACAACCAGAGCGAGGCCGGGTCTCACACCCTCCAGTGGATGCACGGCTGCGACGTGGGGCCGGATGGGCGTCTCCGCCGCGGGTTTTGGCAGTTCGGCTACGACGGCAGAGATTACCTCGCCCTGAACGAGGACCTGCGCTCCTGGACCGCGGCGGACACGGCGGCTCAGATCACCAAGCGCAAGTGGGAGGCGGCAGATAATGCGGAGGGCGAGAGGAACTACCTGGAGGGCGAGTGCGTGGAGTGGCTCCCCAGATACCTGGAGAACGGGAAGGACACGCTGCTGCGCGCAGACCCTCCAAAGGCACATGTGACCCATCACCCCATCTCTGGTCGTGAGGTCACCCTGAGGTGCTGGGCCCTGGGCTTCTACCCTGAAGAGATCTCACTGACCTGGCAGCACAATGGGGAGGACCAGACCCAGGACATGGAGCTTGTGGAGACCAGGCCTTCAGGGGATGGAACCTTCCAGAAGTGGGTGGCCCTGGTGGTGCCTTCTGGAGAGGAGCAGAGATACACGTGCAGTGTGCAGCATGAGGGGCTTCAGGAGCCCCTCACCCTGAGATGGGAACCTCCTCAGACCTCCTTCCTCACCATGGGCATCATTGTTGGTCTGGTTCTCCTTGTCACTGGAGCTGTGGTGGCTGGATTTGTGATCTGGATGAAGAAGCGCTCAGGTGAAAAAGGAGGCAATTATATCCAGGCTTCAAGGAGTGACAGTGCCCAGGGCTCTGATGTGTCTCTCACGGTTCCTAAAGTGTGA
>BoLA-5*07201
CTCCTGCTGCTCTCGGGGGTCCTGGTCCTGACCGAGACCCGGGCTGGCTCCCACTCCCTGAGGTATTTCTACACCGCCGTGTCCCGGCCCGGCCTCGGGGAGCCCCGCTTCATCATTGTCGGCTACGTGGACGACACGCAGTTCGTGCGGTTCGACAGCGACGCCGGGGATCCGAGAGTGGAGCCGCGGGCGCGGTGGGTGGAGCAGGAGGGGCCGGAGTATTGGGATCAGGAGACGCGAAAGGCCAAGGACCACGCACAATTTTTCCGACTGGGCCTGAACACCCTGCGCGGCTACTACAACCAGAGCGAGGCCGGGTCTCACACCCTCCAGTGGATGTACGGCTGCGACGTGGGGCCGGACGGGCGTCTCCTCCGCGGGTTCTGGCAGTTCGGCTACGAAGGCAGAGATTACATCGCCCTGAACGAGGACCTGCGCTCCTGGACCGCGGCGGACACGGCGGCTCAGATCTCCAAACGCAAGTGGGAGGCGGCAGATGTTGCGGAGAGACAGAGGAACTACCTGGAGGGCACGTGCGTGGAGTGGCTCCCCAGATACCTGGAGAACGGGAAGGACACGCTGCTGCGCGCAGACCCTCCAAAGGCACATGTGACCCATCACCCCATCTCTGGTCGTGAGGTCACCCTGAGGTGCTGGGCCCTGGGCTTCTACCCTGAAGAGATCTCACTGACCTGGCAGCGCAATGGGGAGGACCAGACCCAGGACATGGAGCTTGTGGAGACCAGGCCTTCAGGGGATGGAACCTTCCAGAAGTGGGTGGCCCTGGTGGTGCCTTCTGGAGAGGAGCAGAGATACACGTGCAGTGTGCAGCATGAGGGGCTTCAGGAGCCCCTCACCCTGAGATGGGAACCTCCTCAGACCTCCTTCCTCACCATGGGCATCATTGTTGGTCTGGTTCTCCTTGTCACTGGAGCTGTGGTGGCTGGATTTGTGATCTGGATGAAGAAGCGCTCAGGTGAAAAAGGAGGCAATTATATCCAGGCTTCAAGGAGTGACAGTGCCCAGGGCTCTGATGTGTCTCTCACGGTTCCTAAAGTGTGA
>BoLA-6*01301
ATGGGGCCGGGAACCCTCTTCATGCTGCTCTTGGGGGCCCTGGTCCTGATCGAGACCCGGGCTGGCTCCCACTCCCTGAGGTATTTCCACACCGCCGTGTCTCGACCCGGCCTCCGGGAGCCCCTCTTTATCACCGTCGGCTACGTGGACGACACGCAGTTCGTGCGGTTCGACAGCGACGCCCGGGATCCGAGGACTGAGCCACGGCAGCCGTGGATGGAGAAGGAGGGGCCGGAGTATTGGGATCGCGAGACTCAAATCTCCAAGGAAAACGCACTGTGGTACCGAGAGGCCTTGAACAACCTGCGCGGCTACTACAACCAGAGCGAGGCCGGGTCTCACACCCTCCAGGAGATGTACGGCTGCGACGTGGGGTCGGACGGGCGTCTCCGCCGCGGGTATGAGCAGTACGGCTACGACGGCAGAGATTACCTCGCCCTGAACGAGGACCTGCGCTCCTGGACCGCGGCGGACACGGCGGCTCAGATCTCCAAACGCAAGATGGAGGCGGCCGGTGCTGCGGAGAGATTCAGGAACTACCTGGAGGGCACGTGCGTGGAGTGGCTCCGCAGATACCTGGAGAACGGGAAGGACACGCTGCTGCGCGCAGACCCTCCAAAGGCACATGTGACCCGACACCCCAGCTCTGAGCATGAGGTCACCCTGAGGTGCTGGGCCCTGGGCTTCTACCCTGAGGAGATCTCACTGACCTGGCAGCGCAATGGAGAGGACCAGACCCAGGACATGGAGCTTGTGGAGACCAGGCCTTCAGGGGACGGAAACTTCCAGAAGTGGGCAGCCCTGGTGGTGCCTTCTGGAGAGGAGCAGAGATACACGTGCCGTGTGCAGCACGAGGGGCTTCAGGAGCCCCTCACCCTGAGATGGGAACCTCCTCAGACCTCCTTCCTCACCATGGGCATCATTGTTGGCCTGGTTCTCCTCGTAGTAGCTGTGGTGGCTGGAGCTGTGATCTGGATGAAGAAGCACTCAGGTGAAAAAAGACGGACCTACACCCAGGCTGCAAGCAATGACAGTGCCCAGGGCTCTGATGTGTCTCTCACGGTTCCTAAAGTGTGA
>BoLA-6*01302
CCTCTTCATGCTGCTCTTGGGGGCCCTGGTCCTGATCGAGACCCGGGCTGGCTCCCACTCCCTGAGGTATTTCCACACCGCCGTGTCTCGACCCGGCCTCCGGGAGCCCCTCTTTATCACCGTCGGCTACGTGGACGACACGCAGTTCGTGCGGTTCGACAGCGACGCCCGGGATCCGAGGACTGAGCCACGGCAGCCGTGGATGGAGAAGGAGGGGCCGGAGTATTGGGATCGCGAGACTCAAATCTCCAAGGAAAACGCACTGTGGTACCGAGAGGCCTTGAACAACCTGCGCGGCTACTACAACCAGAGCGAGGCCGGGTCTCACACCCTCCAGCTGATGTACGGCTGCGACGTGGGGTCGGACGGGCGTCTCCGCCGCGGGTATGAGCAGTACGGCTACGACGGCAGAGATTACCTCGCCCTGAACGAGGACCTGCGCTCCTGGACCGCGGCGGACACGGCGGCTCAGATCTCCAAACGCAAGATGGAGGCGGCCGGTGCTGCGGAGAGATTCAGGAACTACCTGGAGGGCACGTGCGTGGAGTGGCTCCGCAGATACCTGGAGAACGGGAAGGACACGCTGCTGCGCGCAGACCCTCCAAAGGCACATGTGACCCGACACCCCAGCTCTGAGCATGAGGTCACCCTGAGGTGCTGGGCCCTGGGCTTCTACCCTGAGGAGATCTCACTGACCTGGCAGCGCAATGGAGAGGACCAGACCCAGGACATGGAGCTTGTGGAGACCAGGCCTTCAGGGGACGGAAACTTCCAGAAGTGGGCAGCCCTGGTGGTGCCTTCTGGAGAGGAGCAGAGATACACGTGCCGTGTGCAGCACGAGGGGCTTCAGGAGCCCCTCACCCTGAGATGGGAACCTCCTCAGACCTCCTTCCTCACCATGGGCATCATTGTTGGCCTGGTTCTCCTCGTAGTAGCTGTGGTGGCTGGAGCTGTGATCTGGATGAAGAAGCACTCAGGTGAAAAAAGACGGACCTACACCCAGGCTGCAAGCAATGACAGTGCCCAGGGCTCTGATGTGTCTCTCACGGTTCCTAAAGTGTGA
>BoLA-6*01401
CCCTCTTCATGCTGCTCTTGGGGGCCCTGGTCCTGATCGAGACCCGGGCTGGCTCCCACTTCCTGAGGTATTTCCACACCGCCGTGTCTCGGCCCGGCCTCCGGGAGCCCCTCTTTATCACCGTCGGCTACGTGGACGACACGCAGTTCGTGCGGTTCGACAGCGACGCCCGGGATCCGAGGAAAGAACCACGGCAGCCGTGGATGGAGAAGGAGGGGCCGGAGTATTGGGATCGCGAGACTCAAATCTCCAAGGAAAACGCACTGTGGTACCGAGAGGCCTTGAACAACCTGCGCGGCTACTACAACCAGAGCGAGGCCGGGTCTCACACCTATCAGCGGATGTACGGCTGCGACGTGGGGCCGGACGGGCGCCTCCTCAGCGGGTTCACGCAGTTCGGCTACGACGGCAGAGATTACATCGCCCTGAACGAGGACCTGCGCTCCTGGACCGCGGCGGACACGGCGGCTCAGATCACCAAGCGCAAGTGGGAGGCGGCCGGTGAGGCGGAGAGATTCAGGAACTACGTGGAGGGCCGGTGCGTGGAGGGGCTCCGCAGATACCTGGAGAACGGGAAGGACGCGCTGCTGCGCGCAGACCCTCCAAAGGCACATGTGACCCATCACCCCATCTCTGAGCATGAGGTCACCCTGAGGTGCTGGGCCCTGGGCTTCTACCCTGAGGAGATCTCACTGACCTGGCAGCGCAATGGAGAGGACCAGACCCAGGACATGGAGCTTGTGGAGACCAGGCCTTCAGGGGACGGAAACTTCCAGAAGTGGGCAGCCCTGGTGGTGCCTTCTGGAGAGGAGCAGAGATACACGTGCCGTGTGCAGCACGAGGGGCTTCAGGAGCCCCTCACCCTGAGATGGGAACCTCCTCAGACCTCCTTCCTCACCATGGGCATCATTGTTGGCCTGGTTCTCCTCGTAGTAGCTGTGGTGGCTGGAGCTGTGATCTGGATGAAGAAGCACTCAGGTGAAAAAAGACGGACCTACACCCAGGCTGCAAGCAATGACAGTGCCCAGGGCTCTGATGTGTCTCTCACGGTTCCTAAAGTGTGA
>BoLA-6*01402
TTCATGCTGCTCTTGGGGGCCCTGGTCCTGATCGAGACCCGGGCTGGCTCCCACTTCCTGAGGTATTTCCACACCGCCGTGTCTCGGCCCGGCCTCCGGGAGCCCCTCTTTATCACCGTCGGCTACGTGGACGACACGCAGTTCGTGCGGTTCGACAGCGACGCCCGGGATCCGAGGAAAGAACCACGGCAGCCGTGGATGGAGAAGGAGGGGCCGGAGTATTGGGATCGCGAGACTCAAATCTCCAAGGAAAACGCACTGAAGTACCGAGAGGCCTTGAACATCCTGCGCGGCTACTACAACCAGAGCGAGGCCGGGTCTCACACCTATCAGCGGATGTACGGCTGCGACGTGGGGCCGGACGGGCGCCTCCTCAGCGGGTTCACGCAGTTCGGCTACGACGGCAGAGATTACATCGCCCTGAACGAGGACCTGCGCTCCTGGACCGCGGCGGACACGGCGGCTCAGATCACCAAGCGCAAGTGGGAGGCGGCCGGTGAGGCGGAGAGATTCAGGAACTACGTGGAGGGCCGGTGCGTGGAGTGGCTCCGCAGATACCTGGAGAACGGGAAGGACGCGCTGCTGCGCGCAGACCCTCCAAAGGCACATGTGACCCATCACCCCATCTCTGAGCATGAGGTCACCCTGAGGTGCTGGGCCCTGGGCTTCTACCCTGAGGAGATCTCACTGACCTGGCAGCGCAATGGAGAGGACCAGACCCAGGACATGGAGCTTGTGGAGACCAGGCCTTCAGGGGACGGAAACTTCCAGAAGTGGGCAGCCCTGGTGGTGCCTTCTGGAGAGGAGCAGAGATACACGTGCCGTGTGCAGCACGAGGGGCTTCAGGAGCCCCTCACCCTGAGATGGGAACCTCCTCAGACCTCCTTCCTCACCATGGGCATCATTGTTGGCCTGGTTCTCCTCGTAGTAGCTGTGGTGGCTGGAGCTGTGATCTGGATGAAGAAGCACTCAGGTGAAAAAAGACGGACCTACACCCAGGCTGCAAGCAATGACAGTGCCCAGGGCTCTGATGTGTCTCTCACGGTTCCTAAAGTGTGA
>BoLA-6*01501
GCCTCTTCATGCTGCTCTTGGGGGCCCTGGTCCTGATCGAGACCCGGGCTGGCTCCCACTCCCTGAGGTATTTCTACACCGGCGTGTCTCGACCCGGCCTCCGGGAGCCCCTCTTTATCACCGTCGGCTACGTGGACGACACGCAGTTCGTGCGGTTCGACAGCGACGCCCGGGATCCGAGGAAAGAACCACGGCAGCCGTGGATGGAGAAGGAGGGGCCGGAGTATTGGGATCGCGAGACTCAAATCTCCAAGGAAAACGCACTGTGGTACCGAGAGGCCTTGAACAACCTGCGCGGCTACTACAACCAGAGCGAGGCCGGGTCTCACACCCTCCAGCTGATGTACGGCTGCGACGTGGGGCCGGACGGGCGCCTCCTCCGCGGGTTCACGCAGTTCGGCTACGACGGCAGAGATTACCTCGCCCTGAACGAGGACCTGCGCTCCTGGACCGCGGCGGACACGGCGGCTCAGATCTCCAAACGCAAGATGGAGGCGGCCGGTGATGCGGAGAGACAGAGGAACTACCTGGAGGGCCGGTGCGTGGAGGGGCTCCGCAGATACCTGGAGAACGGGAAGGACACGCTGCTGCGCGCAGACCCTCCAAAGGCACATGTGACCCGACACCCCAGCTCTGAGCATGAGGTCACCCTGAGGTGCTGGGCCCTGGGCTTCTACCCTGAGGAGATCTCACTGACCTGGCAGCGCAATGGAGAGGACCAGACCCAGGACATGGAGCTTGTGGAGACCAGGCCTTCAGGGGACGGAAACTTCCAGAAGTGGGCAGCCCTGGTGGTGCCTTCTGGAGAGGAGCAGAGATACACGTGCCGTGTGCAGCACGAGGGGCTTCAGGAGCCCCTCACCCTGAGATGGGAACCTCCTCAGACCTCCTTCCTCACCATGGGCATCATTGTTGGCCTGGTTCTCCTCGTAGTAGCTGTGGTGGCTGGAGCTGTGATCTGGATGAAGAAGCACTCAGGTGAAAAAAGACGGACCTACACCCAGGCTGCAAGCAATGACAGTGCCCAGGGCTCTGATGTGTCTCTCACGGTTCCTAAAGTGTGA
>BoLA-6*01502
CCTCTTCATGCTGCTCTTGGGGGCCCTGGTCCTGATCGAGACCCGGGCTGGCTCCCACTCCCTGAGGTATTTCTACACCGGCGTGTCTCGACCCGGCCTCCGGGAGCCCCTCTTTATCACCGTCGGCTACGTGGACGACACGCAGTTCGTGCGGTTCGACAGCGACGCCCGGGATCCGAGGAAAGAACCACGGCAGCCGTGGATGGAGAAGGAGGGGCCGGAGTATTGGGATCGCGAGACTCAAATCTCCAAGGAAAACGCACTGTGGTACCGAGAGGCCTTGAACAACCTGCGCGGCTACTACAACCAGAGCGAGGCCGGGTCTCACACCCTCCAGCAGATGTTCGGCTGCGACGTGGGGCCGGACGGGCGCCTCCTCCGCGGGTTCACGCAGTTCGGCTACGACGGCAGAGATTACCTCGCCCTGAACGAGGACCTGCGCTCCTGGACCGCGGCGGACACGGCGGCTCAGATCTCCAAACGCAAGATGGAGGCGGCCGGTGATGCGGAGAGACAGAGGAACTACCTGGAGGGCCGGTGCGTGGAGGGGCTCCGCAGATACCTGGAGAACGGGAAGGACACGCTGCTGCGCGCAGACCCTCCAAAGGCACATGTGACCCGACACCCCAGCTCTGAGCATGAGGTCACCCTGAGGTGCTGGGCCCTGGGCTTCTACCCTGAGGAGATCTCACTGACCTGGCAGCGCAATGGAGAGGACCAGACCCAGGACATGGAGCTTGTGGAGACCAGGCCTTCAGGGGACGGAAACTTCCAGAAGTGGGCAGCCCTGGTGGTGCCTTCTGGAGAGGAGCAGAGATACACGTGCCGTGTGCAGCACGAGGGGCTTCAGGAGCCCCTCACCCTGAGATGGGAACCTCCTCAGACCTCCTTCCTCACCATGGGCATCATTGTTGGCCTGGTTCTCCTCGTAGTAGCTGTGGTGGCTGGAGCTGTGATCTGGATGAAGAAGCACTCAGGTGAAAAAAGACGGACCTACACCCAGGCTGCAAGCAATGACAGTGCCCAGGGCTCTGATGTGTCTCTCACGGTTCCTAAAGTGTGA
>BoLA-6*03401
TTCGTGCTGCTCTTGGGGGCCCTGGTCCTGACCGAGACCCGGGCTGGCTCCCACTCTCTGAAGTATTTCCACACCGCCGTGTCTCGGCCCGGCGACGGGGAGCCCCGCTTCATCACCGTTGGCTACGTGGACGACACGCAGTTCGTGCGGTTCGACAGCGACGCCCCGGATCCGAGGAAAGAACCACGGGCGCCGTGGATAGAGAAGGAGGGGCCGGAGTATTGGGATCGCGAGACGCGAATCTCCAAGGAAAACACACTGGTGTATCGAGGGAGCCTGAACAACTTGCGCGGCTACTACAACCAGAGCGAGGCCGGGTTTCACACCCTCCAGCTGATGTACGGCTGCGACGTGGGGCCGGACGGGCGCCTCCTCCGCGGGTTCACGCAGTTCGGCTACGACGGCAGAGATTACCTCGCCCTGAACGAGGACCTGCGCTCCTGGACCGCGGCGGACACGGCGGCTCAGATCTCCAAACGCAAGATGGAGGCGGCCGGTGATGCGGAGAGACGCAGGAACTACCTGGAGGGCCGGTGCGTGGAGGGGCTCCGCAGATACCTGGAGAACGGGAAGGACACGCTGCTGCGCGCAGACCCTCCAAAGGCACATGTGACCCGACACCCCAGCTCTGAGCATGAGGTCACCCTGAGGTGCTGGGCCCTGGGCTTCTACCCTGAGGAGATCTCACTGACCTGGCAGCGCAATGGAGAGGACCAGACCCAGGACATGGAGCTTGTGGAGACCAGGCCTTCAGGGGACGGAAACTTCCAGAAGTGGGCAGCCCTGGTGGTGCCTTCTGGAGAGGAGCAGAGATACACGTGCCGTGTGCAGCACGAGGGGCTTCAGGAGCCCCTCACCCTGAGATGGGAACCTCCTCAGACCTCCTTCCTCACCATGGGCATCATTGTTGGCCTGGTTCTCCTCGTAGTAGCTGTGGTGGCTGGAGCTGTGATCTGGATGAAGAAGCACTCAGGTGAAAAAAGACGGACCTACACCCAGGCTGCAAGCAATGACAGTGCCCAGGGCTCTGATGTGTCTCTCACGGTTCCTAAAGTGTGA
>BoLA-6*04001
GGCCGCGAGGCCTCCTCTTGCTGCTTTCGGGGGTCCTGGTCCTGACCGGGACCCGGGCTGGCTCCCACTCGATGAGGTATTTCAGCACCGCCGTGTCCCGGCCCGGCCTCGGGGAGCCCCAGTACCTGGAAGTCGGCTACGTGGACGACACGCAGTTCGTGCGGTTCGACAGCGACGCCCCGAATCCGAGGATGGAGCCGCGGGCGCGGTGGGTGAAGCAGGAGGGGCCGGAGTATTGGGATGAGGAAACGCAAAGGGCCAAGGGCATCACACAGGTTTTCCGAGTGAACCTGAACACCCTGCGCGGCTACTACAACCAGAGCGAGGCCGGGTCTCACACCCTCCAGTGGATGTGCGGCTGCGACGTGGGGCCGGATGGGCGTCTCCGCCGCGGGTTTTGGCAGTTCGGCTACGACGGCAGAGATTACCTCGCCCTGAACGAGGACCTGCGCTCCTGGACCGCGGCGGACACGGCGGCTCAGATCTCCAAGCGCAAGATGGAGGCGGCAGGTGCTGCGGAGAGCGGGAGGAAGTACGTGGAGGGCACGTGCGTGGAGTGGCTCCGCAGATACCTGGAGAACGGGAAGGACACGCTGCTGCGCGCAGACCCTCCAAAGGCACATGTGACCCATCACCCCATCTCTGACCATGAGGTCACCCTGAGGTGCTGGGCCCTGGGCTTCTACCCTGAGGAGATCTCACTGACCTGGCAGCGCAATGGAGAGGACCAGACCCAGGACATGGAGCTTGTGGAGACCAGGCCTTCAGGGGATGGAAACTTCCAGAAGTGGGCGGCCCTGGTGGTGCCTTCTGGAGAGGAGCAGAGATACACGTGCCGTGTGCAGCACGAGGGGCTTCAGGAGCCCCTCACCCTGAGATGGGAACCTCCTCAGACCCCCTTCCTCACCGTGGGCATCATTGTTGGCCTGGTTCTCCTCGTAGTAGCTGTGGTGGCTGGAGCTGTGATCTGGAGGAAGAAGTGCTCAGGTGAAAAAGGACGGACCTATACCCAGGCTTCAAGCAATGACAGTGCCCAGGGCTCTGATGTGTCTCTCACGGTTCCTAAAGTGTGA
>BoLA-6*04101
ATGGGGCCGCGAACCCTCTTCATGCTGCTCTTGGGGGCCCTGGTCCTGATCGAGACCCGGGCTGGCTCCCACTTCCTGAGGTATTTCCACACCGCCGTGTCTCGACCCGGCCTCCGGGAGCCCCTCTTTATCACCGTCGGCTACGTGGACGACACGCAGTTCGTGCGGTTCGACAGCGACGCCCGGGATCCGAGGAAAGAACCACGGCAGCCGTGGATGGAGAAGGAGGGGCCGGAGTATTGGGATCGCGAGACTCAAATCTCCAAGGAAAACGCACTGTGGTACCGAGAGGCCTTGAACACCCTGCGCGGCTACTACAACCAGAGCGAGGCCGGGTCTCACACCCTCCAGGAGATGTACGGCTGCGACGTGGGGTCGGACGGGCGTCTCCGCCGCGGGTATGAGCAGTACGGCTACGACGGCAGAGATTACCTCGCCCTGAACGAGGACCTGCGCTCCTGGACCGCGGCGGACACGGCGGCTCAGATCTCCAAACGCAAGATGGAGGCGGCCGGTGCTGCGGAGAGATTCAGGAACTACCTGGAGGGCCGGTGCGTGGAGTCGCTCCGCAGATACCTGGAGAACGGGAAGGACACGCTGCTGCGCGCAGACCCTCCAAAGGCACATGTGACCCGACACCCCAGCTCTGAGCATGAGGTCACCCTGAGGTGCTGGGCCCTGGGCTTCTACCCTGAGGAGATCTCACTGACCTGGCAGCGCAATGGAGAGGACCAGACCCAGGACATGGAGCTTGTGGAGACCAGGCCTTCAGGGGACGGAAACTTCCAGAAGTGGGCAGCCCTGGTGGTGCCTTCTGGAGAGGAGCAGAGATACACGTGCCGTGTGCAGCACGAGGGGCTTCAGGAGCCCCTCACCCTGAGATGGGAACCTCCTCAGACCTCCTTCCTCACCATGGGCATCATTGTTGGCCTGGTTCTCCTCGTAGTAGCTGTGGTGGCTGGAGCTGTGATCTGGATGAAGAAGCACTCAGGTGAAAAAAGACGGACCTACACCCAGGCTGCAAGCAATGACAGTGCCCAGGGCTCTGATGTGTCTCTCACGGTTCCTAAAGCGTGA
>BoLA-NC1*00101
CCCTCCTGCTGCTCCTCTTGGGGGTCCTGGTCCCCCGAGACACACGGGCGGGCCCTCACTCCATGAGGTATTTCCTCACCGCCGTGTCCCGGCCCGGCCTCGGGGAGCCCCGCTTCATCACCGTCGGCTACGTGGACGACACGCAGTTCGTGCGGTTCGACAGCGACCGTCCAGATCCGAGGATGGAGCCGCGGGCGCGGTGGGTGGAGGATGAGGGGCCGGAGTATTGGGATCAAGAGACACGGATACAAAAGGAAAACACACAGACTTTCCGAGCAAACCTGAACACCCTACTCGGCTACTACAACCAGAGCGAGGCCGGGTCTCACACCATCCAGTGGATGCACGGCTGCGGCGTGGGGTCGGACGGGCGCCTCCTCCGGGGGTATAATCAGCACGCCTATGACGGCAAAGATTACCTCGCCCTGAACGAGGACCTGCGCTCCTGGACCGCGGCGGACACAGCGGCTCAGATCACCAAGCGCAAGTGGGAGGCAACAGGTGCTGCGGAGAGATTCAGGAACTACCTGGAGGGCAAGTGCGTGAAGTTGCTCCGCAGACACCTGGAGAACGGGAAGGACACGCTGCTGCGCGCAGACCCTCCAATGGCACATGTGACCCATCACCCCATCTCTGAGCGTGAGGTCACCCTGAGGTGCTGGGCCCTGGGCTTCTACCCTGAGGAGATCTCACTGACCTGGCAGCGCAATGGGGAGGACCAGACCCAGGACATGGAGCTTGTGGAGACCAGGCCTTCAGGGGATGGAACCTTCCAGAAGTGGGCGGCCCTGGCGGTTCCTTCTGGAGAGGAGCAGAGATACACGTGCCGTGTGCAGCACGAGGGGCTTCAGGAGCCCCTCACCCTGAGATGGGAACCTCCTCAGCCCTCTGTCCCCATCATGGGCATCATTCTTGTCCTGGTTCTCCTCGTGGTGGCTGTGGTGGCTGGAGCTGTGATCTGGAGTAAGAAACGCTCAGGTGAAAAAGGACGGATCTACACCTAGGCTTCAAGCAGTGACAGTGCCCAGGGCTCTGATGTGTCTCTCACGGTTCCTAAAGTGTGA
>BoLA-NC1*00201
CTCCTGCTCCTCTTGGGGGTCCTGGTCCCCCGAGACACACGGGCGGGCCCTCACTCCATGAGGTATTTCCTCACCGCCGTGTCCCGGCCCGGCCTCGGGGAGCCCCGCTTCATCACCGTCGGCTACGTGGACGACACGCAGTTCGTGCGGTTCGACAGCGACCGTCCAGATCCGAGGATGGAGCCGCGGGCGCGGTGGGTGGAGGATGAGGGGCCGGAGTATTGGGATCAAGAGACGCGGATACAAAAGGAAAACACACAGACTTTCCGAGCAAACCTGAACACCCTACTCGGCTACTACAACCAGAGCGAGGCCGGGTCTCACACCATCCAGTGGATGCACGGCTGCGGCGTGGGGTCGGACGGGCGCCTCCTCCGCGGGTATAATCAGCACGCCTATGACGGCAAAGATTACCTCGCCCTGAACGAGGACCTGCGCTCCTGGACCGCGGCGGACACAGCGGCTCAGATCACCAAGCGCAAGTGGGAGGCAACAGGTGCTGCGGAGAGATTCAGGAACTACCTGGAGGGCAAGTGCGTGAAGTTGCTCCGCAGACACCTGGAGAACGGGAAGGACACGCTGCTGCGCGCAGACCCTCCAATGGCACATGTGACCCATCACCCCATCTCTGAGCATGAGGTCACCCTGAGGTGCTGGGCCCTGGGCTTCTACCCTGAGGAGATCTCACTGACCTGGCAACGCAATGGGGAGGACCAGACCCAGGACATGGAGCTTGTGGAGACCAGGCCTTCAGGGGATGGAACCTTCCAGAAGTGGGCGGCCCTGGCGGTTCCTTCTGGAGAGGAGCAGAGATACACGTGCCGTGTGCAGCACGAGGGGCTTCAGGAGCCCCTCACCCTGAGATGGGGCATCATTCTTGTCCTGGTTCTCCTCGTGGTGGCTGTGGTGGCTGGAGCTGTGATCTGGAGTAAGAAACGCTCAGGTGAAAAAGGACGGATCTACACCTAGGCTTCAAGCAGTGACAGTGCCCAGGGCTCTGATGTGTCTCTCACGGTTCCTAAAGTGTGA
>BoLA-NC1*00202
SVCTCCTGCTCCTCTTGGGGGTCCTGGTCCCCCGAGACACACGGGCGGGCCCTCACTCCATGAGGTATTTCCTCACCGCCGTGTCCCGGCCCGGCCTCGGGGAGCCCCGCTTCATCACCGTCGGCTACGTGGACGACACGCAGTTCGTGCGGTTCGACAGCGACCGTCCAGATCCGAGGATGGAGCCGCGGGCGCGGTGGGTGGAGGATGAGGGGCCGGAGTATTGGGATCAAGAGACGCGGATACAAAAGGAAAACACACAGACTTTCCGAGCAAACCTGAACACCCTACTCGGCTACTACAACCAGAGCGAGGCCGGGTCTCACACCATCCAGTGGATGCACGGCTGCGGCGTGGGGTCGGACGGGCGCCTCCTCCGCGGGTATAATCAGCACGCCTATGACGGCAAAGATTACCTCGCCTTGAACGAGGACCTGCGCTCCTGGACCGCGGCGGACACAGCGGCTCAGATCACCAAGCGCAAGTGGGGGGCAACAGGTGCTGCGGAGAGATTCAGGAACTACCTGGAGGGCAAGTGCGTGAAGTTGCTCCGCAGACACCTGGAGAACGGGAAGGACACGCTGCTGCGCGCAGACCCTCCAATGGCACATGTGACCCATCACCCCATCTCTGAGCATGAGGTCACCCTGAGGTGCTGGGCCCTGGGCTTCTACCCTGAGGAGATCTCACTGACCTGGCAACGCAATGGGGAGGACCAGACCCAGGACATGGAGCTTGTGGAGACCAGGCCTTCAGGGGATGGAACCTTCCAGAAGTGGGCGGCCCTGGCGGTTCCTTCTGGAGAGGAGCAGAGATACACGTGCCGTGTGCAGCACGAGGGGCTTCAGGAGCCCCTCACCCTGAGATGGGAACCTCCTCAGCCCTCTGTCCCCATCATGGGCATCATTCTTGTCCTGGTTCTCCTCGTGGTGGCTGTGGTGGCTGGAGCTGTGATCTGGAGTAAGAAACGCTCAGGTGAAAAAGGACGGATCTACACCTAGGCTTCAAGCAGTGACAGTGCCCAGGGCTCTGATGTGTCTCTCACGGTTCCTAAAGTGTGA
>BoLA-NC1*00301
CTCCTGCTCCTCTTGGGGGTCCTGGTCCCCCGAGACACACGGGCGGGCCCTCACTCCATGAGGTATTTCCTCACCGCCGTGTCCCGGCCCGGCCTCGGGGAGCCCCGCTTCATCACCGTCGGCTACGTGGACGACACGCAGTTCGTGCGGTTCGACAGCGACCGTCCAGATCCGAGGATGGAGCCGCGGGCGCGGTGGGTGGAGGATGAGGGGCCGGAGTATTGGGATCAAGAGACGCGGATACAAAAGGAAAACACACAGACTTTCCGAGCAAACCTGAACACCCTACTCGGCTACTACAACCAGAGCGAGGCCGGGTCTCACACCATCCAGTGGATGCACGGCTGCGGCGTGGGGTCGGACGGGCGCCTCCTCCGCGGGTATAATCAGCACGCCTATGACGGCAAAGATTACCTCGCCCTGAACGAGGACCTGCGCTCCTGGACCGCGGCGGACACAGCGGCTCAGATCACCAAGCGCAAGTGGGAGGCAACAGGTGCTGCGGAGAGATTCAGGAACTACCTGGAGGGCAAGTGCGTGAAGTTGCTCCGCAGACACCTGGAGAACGGGAAGGACACGCTGCTGCGCGCAGACCCTCCAATGGCACATGTGACCCATCACCCCATCTCTGAGCGTGAGGTCACCCTGAGGTGCTGGGCCCTGGGCTTCTACCCTGAGGAGATCTCACTGACCTGGCAGCGCAATGGGGAGGACCAGACCCAGGACATGGAGCTTGTGGAGACCAGGCCTTCAGGGGATGGAACCTTCCAGAAGTGGGCGGCCCTGGCGGTTCCTTCTGGAGAGGAGCAGAGATACACGTGCCGTGTGCAGCACGAGGGGCTTCAGGAGCCCCTCACCCTGAGATGGGAACCTCCTCAGCCCTCTGTCCCCATCATGGGCATCATTCTTGTCCTGGTTCTCCTCGTGGTGGCTGTGGTGGCTGGAGCTGTGATCTGGAGTAAGAAACGCTGAGGTGAAAAAGGACGGATCTACACCCAGGCTTCAAGCAGTGACAGTGCCCAGGGCTCTGATGTGTCTCTCACGGTTCCTAAAGTGTGA
>BoLA-NC1*00401
CTCCTGCTCCTCTTGGGGGTCCTGGTCCCCCGAGACACACGGGCGGGCTCCCACTCCCTGAGGTATTTCCTCACCGCCGTGTCCCGGCCGGGCCTCGGGGAGCCCCGCTTCATCACCGTCGGCTACGTGGACGACACGCAGTTCGTGCGGTTCGACAGCGACCGTCCAGATCCGAGGATGGAGCCGCGGGCGCGGTGGGTGGAGGATGAGGGGCCGGAGTATTGGGATCAAGAGACGCGGATACAAAAGGAAAACACACAGACTTTCCGAGCAAACCTGAACACCCTACTCGGCTACTACAACCAGAGCGAGGCCGGGTCGCACACCATCCAGTGGATGCACGGCTGCGGCGTGGGGTCGGACGGGCGCCTCCTCCGCGGGTATAATCAGCACGCCTATGACGGCAAAGATTACCTCGCCCTGAACGAGGACCTGCGCTCCTGGACCGCGGCGGACACAGCGGCTCAGATCACCAAGCGCAAGTGGGAGGCGGCAGGTGAGGCGGAGAGATTCAGGAACTACCTGGAGGGCGAGTGCGTGAAGTTGCTCCGCAGACACCTGGAGAACGGGAAGGACACGCTGCTGCGCGCAGACCCTCCAAAGGCACATGTGGCCCATCACCCCAGCTCTGAGCGTGAGGTCACCCTGAGGTGCTGGGCCCTGGGCTTCTACCCTGAGGAGATCTCACTGACCTGGCAGCGCAATGGGGAGGACCAGACGCAGGACATGGAGCTTGTGGAGACCAGGCCTTCAGGGGACGGAACCTTCCAGAAGTGGGCGGCCCTGGCGGTGCCTTCTGGAGAGGAGCAGAGATACACGTGCCGTGTGCAGCACGAGGGGCTTCAGGGGCCCCTCACCCTGAGATGGGGTGAAAAAGGACGGATCTACACCCAGGCTTCAAGCAGTGACAGTGCCCAGGGCTCTGATGTGTCTCTCACGGTTCCTAAAGTGTGA
>BoLA-NC1*00501
CTCCTGCTCCTCTTGGGGGTCCTGGTCCCCCGAGACACACGGGCGGGCCCTCACTCCATGAGGTATTTCCTCACCGCCGTGTCCCGGCCCGGCCTCGGGGAGCCCCGCTTCATCACCGTCGGCTACGTGGACGACACGCAGTTCGTGCGGTTCGACAGCGACCGTCCAGATCCGAGGATGGAGCCGCGGGCGCGGTGGGTGGAGGATGAGGGGCCGGAGTATTGGGATCAAGAGACGCGGATACAAAAGGAAAACACACAGACTTTCCGAGCAAACCTGAACACCCTACTCGGCTACTACAACCAGAGCGAGGCCGGGTCTCACACCATCCAGTGGATGCACGGCTGCGGCGTGGGGTCGGACGGGCGCCTCCTCCGCGGGTATAATCAGCTCGCCTATGACGGCAAAGATTACCTCGCCCTGAACGAGGACCTGCGCTCCTGGACCGCGGCGGACACAGCGGCTCAGATCACCAAGCGCAAGTGGGAGGCGGCAGGTGAGGCGGAGAGATTCAGGAACTACCTGGAGGGCGAGTGCGTGAAGTTGCTCCGCAGACACCTGGAGAACGGGAAGGACACGCTGCTGCGCGCAGACCCTCCAAAGGCACATGTGGCCCATCACCCCAGCTCTGAGCGTGAGGTCACCCTGAGGTGCTGGGCCCTGGGCTTCTACCCTGAGGAGATCTCACTGACCTGGCAACGCAATGGGGAGGACCAGATCCAGGACATGGAGCTTGTGGAGACCAGGCCTTCAGGGGACGGAACCTTCCAGAAGTGGGCGGCCCTGGCGGTGCCTTCTGGAGAGGAGCAGAGATACACGTGCCGTGTGCAGCACGAGGGGCTTCAGGGGCCCCTCACCCTGAGATGGGAACCTCCTCAGCCCTCTGTCCCCATCATGGGCATCATTCTTGTCCTGGTTCTCCTCGTGGTGGCTGTGGTGGCTAGAGCTGTGATCTGGAGTAAGAAACGCTGAGGTGAAAAAGGACGGATCTACACCCAGGCTTCAAGCAGTGACAGTGCCCAGGGCTCTGATGTGTCTCTCACGGTTCCTAAAGTGTGA
>BoLA-NC1*00601
CTCCTGCTCCTCTTGGGGGTCCTGGTCCCCCGAGACACACGGGCGGGCTCCCACTCCCTGAGGTATTTCCTCACCGCCGTGTCCCGGCCCGGCCTCGGGGAGCCCCGCTTCATCATCGTCGGCTACGTGGACGACACGCAGTTCGTGCGGTTCGACAGCGACCGTCCAGATCCGAGGATGGAGCCGCGGGCGCGGTGGGTGGAGGATGAGGGGCCGGAGTATTGGGATCAAGAGACGCGGATACAAAAGGAAAACACACAGACTTTCCGAGCAAACCTGAACACCCTACTCGGCTACTACAACCAGAGCGAGGCCGGGTCTCACACCATCCAGTGGATGCACGGCTGCGGCGTGGGGTCGGACGGGCGCCTCCTCCGCGGGTATAATCAGCTCGCCTATGACTGCAAAGATTACCTCGCCCTGAACGAGGACCTGCGCTCCTGGACCGCGGCGGACACAGCGGCTCAGATCACCAAGCGCAAGTGGGAGGCGGCAGGTGAGGCGGAGAGATTCAGGAACTACCTGGAGGGCGAGTGCGTGGAGTGGCTCCGCAGACACCTGGAGAACCGGAAGGACGCGCTGCTGCGCGCAGACCCTCCAAAGGCACATGTGACCCATCACCCCATCTCTGACCGTGAGGTCACCCTGAGGTGCTGGGCCCTGGGCTTCTACCCTGAGGAGATCTCACTGACCTGGCAGCATGATGGGGAGGACCAGACCCAGGACATGGAGCTTGTGGAGACCAGGCCTTCAGGGGATGGAACCTTCCAGAAGTGGGCGGCCCTGGCGGTTCCTTCTGGAGAGGAGCAGAGATACACGTGCCGTGTGCAGCACGAGGGGCTTCAGGAGCCCCTCACCCTGAGATGGGAACCTCCTCAGCCCTCTGTCCCCATCATGGGCATCATTCTTGTCCCGGTTCTCCTCGTGGTGGCTGTGGTGGCTGGAGCTGTGATCTGGAGTAAGAAACGCTGAGGTGAAAAAGGACGGATCTACACCCAGGCTTCAAGCAGTGACAGTGCCCAGGGCTCTGATGTGTCTCTCATGGTTCCTAAAGTGTGA
>BoLA-NC1*00701
CTCCTGCTCCTCTTGGGGGTCCTGGTCCCCCGAGACACACGGGCGGGCTCCCACTCCCTGAGGTATTTCCTCACCGCCGTGTCCCGGCCCGGCCTCGGGGAGCCCCGCTTCATCGCCGTCGGCTACGTGGACGACACGCAGTTCGTGCGGTTCGACAGCGACCGTCCAGATCCGAGGATGGAGCCGCGGGCGCGGTGGGTGGAGGATGAGGGGCCGGAGTATTGGGATCAAGAGACGCGGATACAAAAGGAAAACACACAGACTTTCCGAGCAAACCTGAACACCCTACTCGGCTACTACAACCAGAGCGAGGCCGGGTCTCACACCATCCAGTGGATGCACGGCTGCGGCGTGGGGTCGGACGGGCGCCTCCTCCGCGGGTATAATCAGCTCGCCTATGACGGCAAAGATTACCTCGCCCTGAACGAGGACCTGCGCTCCTGGACCGCGGCGGACACGGCGGCTCACATCTCCAAGCGCAAGTGGGAGGCAACAGGTGCTGCGGAGAGATTCAGGAACTACCTGGAGGGCAAGTGCGTGAAGTTGCTCCGCAGACACCTGGAGAACGGGAAGGACGCGCTGCTGCGCGCAGACCCTCCAAAGGCACATGTGACCCATCACTCCATCTCTGGTCGTGAGGTCACCCTGAGGTGCTGGGCCCTGGGCTTCTACCCTGAGGAGATCTCACTGACCTGGCAGCGCAATGGGGAGGACCAGACCCAGGACATGGAACTTGTGGAGACCAGGCCTTCAGGGGATGGAACCTTCCAGAAGTGGGCAGCCCTGGCGGTTCCTTCTGGAGAGGAGCAGAGATACACGTGCCGTGTGCAGCACGAGGGGCTTCAGGAGCCCCTCACCCTGAGATGGGAACCTCCTCAGCCCTCTGTCCCCATCATGGGCATCATTCTTGTCCTGGTTCTCCTCGTGGTGGCTGTGGTGGCTGGAGCTGTGATCTGAAGTGAAAAAGGACGGATCTACACCCAGGCTTCAAGCAGTGACAGTGCCCAGGGCTCTGATGTGTCTCTCACGGTTCCTAAAGTGTGA
>BoLA-NC2*00101
ATGCGGGTCGTGGGGCCGAGAACCCTCCTCCTGCTGCTGCCGGGTGCGCTGATCCTCACTGAGACCAGGGCGGGGTCCCACTCCCTGAGGTATTTCTACACCGCCGTGTCCCGGCCCGGCCTCGGGGAGCCCCGCTTCATCTCCGTCGGCTACGTGGACGACACGCAGTTCGTGCGGTTCGACAGCGACGCCCCGGATCCGAGGATAGAGCCTACAGCGCGGTGGGTGGAGCAGGAGGGGCCCGAGTACTGGCATCAGGAGACGCAGAGAACTAAGGACACCGCACAATTTTTCCGAGTGTACCTGAACACCCTGCGCGGCTACTACAACCAGAGCGAGGCCGGGTCTCACACAGTCCAAGAGATGTACGGCTGCGACGTGGGGCCGGACGGGCTTCTCCGCGGGTATGATCAGTTCGCCTACGACGGCAGAGATTACATCGCCCTGAACGAGGACCTGCGTTCCTGGACCGCGGCGGACACGGCGGCTCAAGTCACCAAGCACAATGCTGAGGCGGCAGGTGATGCCGCGCGTGTGAGGATCTACCTGGAGGGCAAGTGTGTGGAGTGGCTCCGCAGATACCTGGTGACCGGGAAGGACACGCTGCTGCGCGCAGACCCTCCAAAGACACATGTGGCCCATCACCCCATCTCTGACCATGAGGTCACCTTGAGGTGCTGGGCCCTGGGCTTCTATCCCGATGAGATCTCACTGACCTGGCAGCGTGACGGGGAGGACCAGACTCAGGACATGGAGCTTGTGGAGACCAGGCCTTCAGGGGATGGAACCTTCCAGAAGTGGGCGGCCCTGGTGGTGCCTTCTGGAGAGGAGCAGAGATACACGTGCCATGTGCAGCACGAGGGGCTTCAGGAGCCCCTCACCCTGAGATGGGAACCTCCTCAGCCCTCCATCCCCATCATGGGCATCATTGTTGGCCTGGTTCTCCTCATGGTCACTGGAGCTGTGGTGACTGGAGCTATGATTTGGAGGAAGAAGCACTCAGGTGAAAAAGGAAGGGGCTACACCCAGACTGCAAGCAGTTACAGTGACCAGGGCTCTGATGTGTCTCTCATGGTTCCTAAAGTGTGA
>BoLA-NC2*00102
CTCCTGCTGCTGCCGGGTGCGCTGATCCTCACTGAGACCTGGGCGGGGTCCCACTCCCTGAGGTATTTCTACACCGCCGTGTCCCGGCCCGGCCTCGGGGAGCCCCGCTTCATCTCCGTCGGCTACGTGGACGACACGCAGTTCGTGCGGTTCGACAGCGACGCCCCGGATCCGAGGATAGAGCCTACAGCGCGGTGGGTGGAGCAGGAGGGGCCCGAGTACTGGCATCAGGAGACGCAGAGAACTAAGGACACCGCACAATTTTTCCGAGTGTACCTGAACACCCTGCGCGGCTACTACAACCAGAGCGAGGCCGGGTCTCACACAGTCCAAGAGATGTACGGCTGCGACGTGGGGCCGGACGGGCTTCTCCGCGGGTATGATCAGTTCGCCTACGACGGCAGAGATTACATCGCCCTGAACGAGGACCTGCGTTCCTGGACCGCGGCGGACACGGCGGCTCAAGTCACCAAGCACAATGCTGAGGCGGCAGGTGATGCCGCGCGTGTGAGGATCTACCTGGAGGGCAAGTGTGTGGAGTGGCTCCGCAGATACCTGGTGACCGGGAAGGACACGCTGCTGCGCGCAGACCCTCCAAAGACACATGTGGCCCATCACCCCATCTCTGACCATGAGGTCACCTTGAGGTGCTGGGCCCTGGGCTTCTATCCCGATGAGATCTCACTGACCTGGCAGCGTGACGGGGAGGACCAGACTCAGGACATGGAGCTTGTGGAGACCAGGCCTTCAGGGGATGGAACCTTCCAGAAGTGGGCGGCCCTGGTGGTGCCTTCTGGAGAGGAGCAGAGATACACGTGCCATGTGCAGCACGAGGGGCTTCAGGAGCCCCTCACCCTGAGATGGGAACCTCCTCAGCCCTCCATCCCCATCATGGGCATCATTGTTGGCCTGGTTCTCCTCATGGTCACTGGAGCTGTGGTGACTGGAGCTATGATTTGGAGGAAGAAGCACTCAGGTGAAAAAGGAAGGGGCTACACCCAGACTGCAAGCAGTTACAGTGACCAGGGCTCTGATGTGTCTCTCATGGTTCCTAAAGTGTGA
>BoLA-NC2*00103
CTCCTGCTGCTGCCGGGTGCGCTGATCCTCACTGAGACCTGGGCCGGCTCCCACTCCCTGAGGTATTTCTACACCGCCGTGTCCCGGCCCGGCCTCGGGGAGCCCCGCTTCATCTCCGTCGGCTACGTGGACGACACGCAGTTCGTGCGGTTTGACAGCGACGCCCCGGATCCGAGGATAGAGCCTACAGCGCGGTGGGTGGAGCAGGAGGGGCCCGAGTACTGGCATCAGGAGACGCAGAGGACTAAGGACACCGCACAATTTTTCCGAGTGTACCTGAACACCCTGCGCGGCTACTACAACCAGAGCGAGGCCGGGTCTCACACCGTCCAAGAGATGTACGGCTGCGACGTGGGGCCGGACGGGCTTCTCCGCGGGTATGATCAGTTCGCCTACGACGGCAGAGATTACATCGCCCTGAACGAGGACCTGCGCTCCTGGACCGCGGCGGACACGGCGGCTCAAGTCACCAAGCACAATGCTGAGGCGGCAGGTGATGCGGCGCGTGTGAGGATCTACCTGGAGGGCAAGTGCGTGGAGTGGCTCCGCAGATACCTGGTGACCGGGAAGGACACGCTGCTGCGCGCAGACCCTCCAAAGACACATGTGGCCCATCACCGCATCTCTGACCATGAGGTCACCCTGAGGTGCTGGGCCCTGGGCTTCTATCCCGATGAGATCTCACTGACCTGGCAGCGTGACGGGGAGGACCAGACTCAGGACATGGAGCTTGTGGAGACCAGGCCTTCAGGGGATGGAACCTTCCAGAAGTGGGCGGCCCTGGTGGTGCCTTCTGGAGAGGAGCAGAGATACACGTGCCATGTGCAGCACGAGGGGCTTCAGGAGCCCCTCACCCTGAGATGGGAACCTCCTCAGCCCTCCATCCCCATCATGGGCATCATTGTTGGCCTGGTTCTCCTCATGGTCACTGGAGCTGTGGTGACTGGAGCTATGATTTGGAGGAAGAAGCACTCAGGTGAAAAAGGAAGGGGCTACACCCAGACTGCAAGCAGTTACAGTGACCAGGGCTCTGATGTGTCTCTCATGGTTCCTAAAGTGTGA
>BoLA-NC3*00101
CTCCTCTTGCTCTCGGGGGTCCTGGTCCTGACCGAGACCTGGGCCGGCTCCCACTCCCTGAGCTATTTCAACACCGGAGTGTACCAGCCCGGCCTCGGGGAGCCGCGATTCTTTGCCGTCGGCTACGTGGACGACACGCAGTTCGCGCGGTTCGACAGCGACGCCCCGAATCCGAGAATGGAGCCGCGGGCGCCGTGGATGGAGCAGGAGGGCCCGGAATATTGGGAAGAGATGACACGAGATGCCAAGGAAAGTCAACAGGAATCCCGATTATGCTTGTACAACCTGCGCGGCTACTACAACCAGAGCGAGGCCGAGTCTCACATCCTCCAGGTGATGTTTGGCTGCGAAGTGGGGCCGGACGGGCGCCTGCTCCGTGGATTCTGGCAGAAGGCCTACGACGGCAGAGATTACATCGCCCTGAACGAAGACCTGCGCTCCTGGACCGCAGCGGACACGGTGGCTCAGATCACCAAGCGCAAGTGGGATGTCTCCGGGCAGGCAAAGATCCAACGGAACTACCTAGAGGTCAAGTGCGTGCAGTGGCTCCTCAGACACCTGGAGACGGGAAAGGACACGCTGCTGCGCGCAGACCCTCCAAAGACACATGTGGCCCATCACCGCATCTCTGACCGTGAGGTCACCCTGAGGTGCTGGGCCCTGGGCTTCTACCCTAAGGAGATCACACTGACCTGGCAGCAAGACGGGGAAGACCTGACTCAGGACATGGAGCTTGTGGAGACCAGGCCTTCAGGGGATGGAACCTTCCAGAAGTGGGCGGCCCTGGTGGTGCCTTCTGGAGAGGAGCAGAGATACACATGCCGTGTGCAGCACGAGGGGCTTCAGGAGCCCCTCACCCTGAGATGGGAACCTCCTCAGCTCTCTGTCCTCATCAAGGGCATCATTGTTGGCCTGATTCTCCTCATGGTCACTGGAGCTGTGGTGACTGGAGCTGTGATTTGGAGGAAGAAGCACTCAGGTGAAAAAGGAAGGGGCTACACCCAGACTGCAAGCAGTGACAGTGCCTAGGGCTCTGATGTGTCTCTCACGGTTCCTAAAGGGTGA
>BoLA-NC4*00101
CTCCTGCTGCTCTCGGAGGTCCTGGTCCTGACCGAGACCTGGGCGGGCTCCCACTCCCTGAGCTGTTTCTGCACGTGCGTGTCCCGGCCCGGCCTCGGGGAGCCGCGTTTCTTTGCCGTCGGCTACGTGGACGACACACAGTTCGCGCGGTTCGACAGCGACGCCCCGAATCCGAGAATGGAGCCGCGGGCGCCTTGGATGGAGCAGGAGGGGCCGGAATATTGGGAAGCGATGACACGAGATGCCAAGAAAGCTCAACAGAGATTGCGAACGGGCTTGAACACCATACGCGGTTTCTACAACCAGAGCGAGGCCGGGTCTCACACCCTCCAGTGGGTGCTTGGCTGCGACGTGGGGCCGGAGGGGCGCCTCCTCCGCGGGATCTGGCAGAACGCATATGACGGTGCGGATTACCTCGCCCTGAACGAAGACCTGCGCTCCTGGACCGCGGCGAACACGGTGGCTCAGATCACCAAGCGCAAGTGGGAAACCTCCGGGGAGGCAGAGTTCCAACGGAACTACCTGGAGGTCAAGTGCGTGCAGTGGCTCCTTAGACACCTGGAGACAGGAAAGGACACGCTGCTGCGCGCAGACCCTCCAAAGACACATGTGGCCCATCACCCCATCTCTGACCGTGAGGTCACCCTGAGGTGCTGGGCCCTGGGCTTCTACCCTGAGGAGATCTCACTGACCTGGCAGCGTGACGGGGAGGACCAGACTCAGGACATGGAGCTTGTGGAGACCAGGCCTTCAGGGGATGGAACCTTCCAGAAGTGGGCGGCCCTGGTGGTGCCTTCTGGAGAAGAGCAGAGATACACGTGCCACGTGCAGCACGAGGGGCTTCAGGAGCCCCTCTCCCTGCGATGGAAACCTCCTCAGCCCTCCATCCCCATCATGGACATCATTGTTGGCCTGGTTCTCCTCATGGTCACTGGAGCTGTGGTGACTGGAGCTGTGATTTGGAGGAAGAAGCACTCAGGTCAAATAGGAAAGGGCTACACCCAGTCTGCAAGCAGTGACAGTGCCCAGGGCTCTGATGTGTCTCTCATGGTTCCTAAAGTGTGA
>BoLA-NC4*00201
CTCCTGCTGCTCTCGGAGGTCCTGGTCCTGACCGAGACCTGGGCGGGCTCCCACTCCCTGAGCTATTTCTGCACCTGCGTGTCCCGGCCCGGCCTCGGGGAGCCGCGTTTCTTTGCCGTCGGCTACGTGGACGACACACAGTTCGCGCGGTTCGACAGCGACGCCCCGAATCCGAGAATGGAGCCGCGGGCGCCTTGGATGGAGCAGGAGGGGCCGGAATATTGGGAAGCGATGACAAGAGATGCCAAGAAAGCTCAACAGAGATTGCGAACGGGCTTGAACACCATACGCGGTTTCTACAACCAGAGCGAAGCCGGGTCTCACACCCTCCAGTGGGTGCTTGGCTGCGACGTGGGGCTGGACGGGCGCCTCCTCCGCGGGATCTGGCAGAACGCCTATGACGGTGCGGATTACCTCGCCCTGAACGAAGACCTGCGCTCCTGGACCGCGGCGAACACGGTGGCTCAGATCACCAAGCGCAAGTGGGAAACCTCCGGGGAGGCAGAGTTCCAACGGAACTACCTGGAGGTCAAGTGCGTGCAGTGGCTCCTTAGACACCTGGAGACAGGAAAGGACACGTTGCTGCGCGCAGACCCTCCAAAGACACATGTGGCCCATCACCCCATCTCTGACCGTGAGGTCACCCTGAGGTGCTGGGCCCTGGGCTTCTACCCTGAGGAGATCTCACTGACCTGGCAGTGTGACGGGGAGGACCAGACTCAGGACATGGAGCTTGTGGAGACCAGGCCTTCAGGGGATGGAACCTTCCAGAAGTGGGCGGCCCTGGTGGTGCCTTCTGGAGAAGAGCAGAGATACACGTGCCACGTGCAGCACGAGGGGCTTCAGGAGCCCCTCTCCCTGAGATGGAAACCTCCTCAGCCCTCCATCCCCATCATGGGCATCATTGTTGGCCTGGTTCTCCTCATGGTCACTGGAGCTGTGGTGACTGGAGCTGTGATTTGGAGGAAGAAGCACTCAGGTCAAACAGGAAGGGGCTACACCCAGGCTGCAAGCAGTGACAGTGCCCAGGGCTCTGATGTGTCTCTCATGGTTCCTAAAGTGTGA
>BoLA-NC4*00202
CTCCTGCTGCTCTCGGAGGTCCTGGTCCTGACCGAGACCTGGGCAGGCTACCACTCCCTGAGCTATTTCTGCACGTGCGTGTCCCGGCCCGGCCTCGGGGAGCCGCGTTTCTTTGCCGTCGGCTACGTGGACGACACACAGTTCGCGCGGTTCGACAGCGACGCCCCGAATCCGAGAATGGAGCCGCGGGCGCCTTGGATGGAGCAGGAGGGGCCGGAATATTGGGAAGCGATGACAAGAGATGCCAAGAAAGCTCAACAGAGATTGCGAACGGGCTTGAACACCATACGCGGTTTCTACAACCAGAGCGAGGCCGGGTCTCACACCCTCCAGTGGGTGCTTGGCTGCGACGTGGGGCCGGAGGGGCGCCTCCTCCGCGGGATCTGGCAGAACGCCTATGACGGTGCGGATTACCTCGCCCTGAACGAAGACCTGCGCTCCTGGACCGCGGCGAACACGGTGGCTCAGATCACCAAGCGCAAGTGGGAAACCTCCGGGGAGGCAGAGTTCCAACGGAACTACCTGGAGGTCAAGTGCGTGCAGTGGCTCCTTAGACACCTGGAGACAGGAAAGGACACGTTGCTGCGCGCAGACCCTCCAAAGGCACATGTGGCCCATCACCCCATCTCTGACCGTGAGGTCACCCTGAGGTGCTGGGCCCTGGGCTTCTACCCTGAGGAGATCTCACTGACCTGGCAGCGTGACGGGGAGGACCAGACTCAGGACATGGAGCTTGTGGAGACCAGGCCTTCAGGGGATGGAACCTTCCAGAAGTGGGCGGCCCTGGTGGTGCCTTCTGGAGAAGAGCAGAGATACACGTGCCACGTGCAGCACGAGGGGCTTCAGGAGCCCCTCTCCCTGAGATGGAAACCTCCTCAGCCCTCCATCCCCATCATGGGCATCATTGTTGGCCTGGTTCTCCTCATGGTCACTGGAGCTGTGGTGACTGGAGCTGTGATTTGGAGGAAGAAGCACGCAGGTCAAACAGGAAGGGGCTACACCCAGGCTGCAAGCAGTGACAGTGCCCAGGGCTCTGATGTGTCTCTCATGGTTCCTAAAGTGTGA
>BoLA-NC4*00301
CTCCTGCTGCTCTCGGAGGTCCTGGTCCTGACCGAGACCTGGGCGGGCTCCCACTCCCTGAGCTATTTCTGCACGTGCGTGTCCCGGCCCGGCCTCGGGGAGCCGCGTTTCTTTGCCGTCGGCTACGTGGACGACACACAGTTCGCGCGGTTCGACAGCGACGCCCCGAATCCGAGAATGGAGCCGCGGGCGCCTTGGATGGAGCAGGAGGGGCCGGAATATTGGGAAGCGATGACAAGAGATGCCAAGAAAGCTCAACAGAGATTGCGAACGGGCTTGAACACCTTACGCGGTTTCTACAATCAGAGCGAGGCCGGGTCTCACACCCTCCAGTGGGTGTTTGGCTGCGACGTGGGGCCGGAGGGGCGCCTCCTCCGCGGGATCTGGCAGAACGCCTATGACGGTGCGGATTACCTCGCCCTGAACGAAGACCTGCGCTCCTGGACCGCGGCGAACACGGTGGCTCAGATCACCAAGCGCAAGTGGGAAACCTCCGGGGAGGCAGAGTTCCAACGGAACTACCTGGAGGTCAAGTGCGTGCAGTGGCTCCTCAGACACCTGGAGACAGGAAAGGACACGTTGCTGCGCGCAGACCCTCCAAAGACACATGTGGCCCATCACCCCATCTCTGACCGTGAGGTCACCCTGAGGTGCTGGGCCCTGGGCTTCTACCCTGAGGAGATCTCACTGACCTGGCAGCAAGACGGGGAGGACCAGACTCAGGACATGGAGCTTGTGGAGACCAGGCCTTCAGGGGATGGAACCTTCCAGAAGTGGGCGGCCCTGGTGGTGCCTTCTGGAGAAGAGCAGAGATACACGTGCCACGTGCAGCACGAGGGGCTTCAGGAGCCCCTCTCCCTGAGATGGAAACCTCCTCAGCCCTCCATCCCCATCATGGGCATCATTGTTGGCCTGGTTCTCCTCATGGTCACTGGAGCTGTGGTGACTGGAGCTGTGATTTGGAGGAATTAAGCACTCAGGTCAAACAGGAAGGGGCTACACCCAGGCTGCAAGCAGTGACAGTGCCCAGGGCTCTGATGTGTCTCTCATGGTTCCTAAAGTGTGA
>BoLA-NC5*00101
CTCCTGCTGTTCTCGGACGTCCTGGTCCTGACCGAGACCTGGACCGGCTACCACTCCCTGAACTATTTCTGCACCTGCATGTCCTGGCCCGGCCTCCGGGAGTCGCGTTTCTTTACGGTCGGCTACGTGGATGACATGCAGATCGCGCGGTTCGACAGCGACTACCCGAATCCGAGAATGGAGCCGCGGGCGCCTTGGATGGAGCAGGAGGAGCCGGAATATTGGGAAGAGGTGACAGGATCTGCCAAGGAAGCTCAACGGAGAATGCGATTAGAATTGAATACCATGCGCGGTTTCTACAACCAGAGCGAGGCCGGGTTTCACACCCTCCAGTTTGTGTTTGGCTGCGACGTGGGGCCGGAGGAGCGCCTCCTCCGAGGGTTCTGGCAGAAGGCCTATGACGGTGCGTATTACATCTCCCTGAACGAAGACCTGCGCTCCTGGACCGCGGCGAACACGGCGGCTCAGATCACCAAGCGCAGGTGGGAAATCTCCGGTGAGGCAGACTTCCAACGGAACTACCTGGAGGTCATTTGTGTGCAGTGGCTCCTTAGTCACCTGGAGAAGTGGAAGGACACGCTGCTGCGCGCAGATCCTCCAAAGACACATGTGACACATCACCCCATCTCTGACCATGAGGTCACCCTGAGATGCTGGGCCCTGGGCTTCTACCCTAAGGAGATCACACTGACCTGGCAGCGTGATGGGGAGGACCAGACTCAGGACATGGAGCTTGTGGAGACCAGGCCTTCAGGGGATGGAACCTTCCAGAAGTGGGCGGCCCTGGTGGTGCCTTCTGGAGAGGAGCAGAGATACACGTGCCGTGTGCAGCACGAGGGGCTTCAGGGGCCCCTCACCCTGAGATGGGAACCTCCTCAGCCCTCCATCCCCATCATGGGCATCATTGTTGGCCTGGTTCTTCTCCTCATGGTCACTGGAGCTGTGGTGACTGGAGCTGTGATTTGGAGGAAGAAGCACTCAGGTGAAACAGGAAGGGGCTACACCCAGGCTGAAATCAGTGACAGTGACCAGGGCTCTGATGTGTCTCTCGCGGTTCCTAAAGTGTGA
