# Supplementary material for: A novel RNAseq–assisted method for MHC class I genotyping in a non-model species applied to a lethal vaccination-induced alloimmune disease
Source: BMC Genomics. 2016 May 17;17:365. doi: 10.1186/s12864-016-2688-0 (PMC4869273; doi:10.1186/s12864-016-2688-0)
Supplement: Additional file 2: Workflow S1. — Description of bioinformatic data analysis of transcriptomic RNAseq data for MHC class I genotyping. Bioinformatic skripts including codes and options for preprocessing and data analysis of fastq files from RNAseq transcriptome analysis for MHC class I allele identification and genotyping. (ZIP 9 kb) [file 12864_2016_2688_MOESM2_ESM.zip › prepare_fastq.sh]

#!/bin/bash
# Modify this variable #####
FASTQ=/disk2/MHC1	# folder to fastq files
############################


FASTQ_RAW=$FASTQ/RAW
FASTQ_PREP=$FASTQ/PREPARED

[ -d $FASTQ_RAW ] || mkdir $FASTQ_RAW
[ -d $FASTQ_PREP ] || mkdir $FASTQ_PREP
mv $FASTQ/*_R{1,2}.fastq.gz $FASTQ_RAW

## QUALITY CONTROL
cd $FASTQ_RAW
for R1 in *_R1.fastq.gz 
do
	R2=${R1/_R1./_R2.}
	# cutadapt (https://pypi.python.org/pypi/cutadapt/1.4.2)
	cutadapt -a AGATCGGAAGAGCACACGTCTGAACTCCAGTCAC -o $FASTQ_PREP/$R1 $R1
	cutadapt -a AGATCGGAAGAGCGTCGTGTAGGGAAAGAGTGTAGATCTCGGTGGTCGCCGTATCATT -o $FASTQ_PREP/$R2 $R2
	
	# quality-trim (https://bitbucket.org/arobinson/qualitytrim)
	quality-trim -s -N3 -q20 $FASTQ_PREP/$R1 $FASTQ_PREP/$R2
done
cd ../$FASTQ_PREP
gunzip *.gz
cd ..
