# Supplementary material for: A novel RNAseq–assisted method for MHC class I genotyping in a non-model species applied to a lethal vaccination-induced alloimmune disease
Source: BMC Genomics. 2016 May 17;17:365. doi: 10.1186/s12864-016-2688-0 (PMC4869273; doi:10.1186/s12864-016-2688-0)
Supplement: Additional file 2: Workflow S1. — Description of bioinformatic data analysis of transcriptomic RNAseq data for MHC class I genotyping. Bioinformatic skripts including codes and options for preprocessing and data analysis of fastq files from RNAseq transcriptome analysis for MHC class I allele identification and genotyping. (ZIP 9 kb) [file 12864_2016_2688_MOESM2_ESM.zip › R/MHC1.R]

MHC1 <- read.delim(MHC1.file, header=FALSE)
POS <- lapply(MHC1$V2, function(x) rep(FALSE,x))
names(POS) <- MHC1$V1

SAM <- read.delim(SAM.file, header=FALSE, stringsAsFactors = FALSE)
SAM.list <- split(SAM$V2, SAM$V1)

f.is.covered <- function(X, len, tol=0) {
  if (length(len)==0)
    return(FALSE)
  X <- unique(sort(X))
  if (X[1]>(4+tol) || max(X)<(len-63-tol))
    return(FALSE)
  x <- X[1]
  Y <- c()
  while (x<max(X)) {
    Y <- c(Y,x)
    tmp <- max(X[X<=(x+61+tol)])
    if (tmp==x)
      return(FALSE)
    x <- tmp
  }
#  cat(Y,"\n")
  return(TRUE)
}

MHC1.found <- names(SAM.list) [unlist(lapply(names(SAM.list), function(x) f.is.covered(X=SAM.list[[x]],len=MHC1$V2[MHC1$V1==x], tol=c(0,5)[grepl("_mis3_",SAM.file)+1])))]
write.table((t(t(sapply(SAM.list[MHC1.found], length)))), sub(".sam.xxs",".covered.txt",SAM.file), quote=FALSE, col.names=FALSE, sep=",")
#names(SAM.list) [unlist(lapply(names(SAM.list), function(x) f.is.covered(X=SAM.list[[x]],len=MHC1$V2[MHC1$V1==x], tol=5)))]
